# Supplementary material for: Understanding Haemophilus parasuis infection in porcine spleen through a transcriptomics approach
Source: BMC Genomics. 2009 Feb 5;10:64. doi: 10.1186/1471-2164-10-64 (PMC2660370; doi:10.1186/1471-2164-10-64)
Supplement: Additional file 1 — Spleen transcriptome analyses following Haemophilus Parasuis infection using the Affymetrix Porcine Genechip. Data of each probe is from three piglets of the infection group (Infection1, Infection2, Infection3) and the control group (Control 1, Control 2, Control 3). Data of the control group is displayed in bold and names of probes are listed on the left of each group. Raw data from .CEL files were converted to gene signal files by MAS 5.0 (Ver.2.3.1), natural logarithms were then taken on quantile normalization (GeneSpring 7.31, "P", present; "A", absent; "M", marginal; "Count(P)", the number of P flag; select while Count(P)≥2 in two groups. Totally, 13,833 and 13,857 probesets were detected expression in the infection group and the control group respectively. [file 1471-2164-10-64-S1.xls]

## Sheet: Additonal data file 1
Additional data file 1. Spleen transcriptome analyses following Haemophilus Parasuis infection using the Affymetrix Porcine Genechip.
Data of each probe is from the three piglets of the infection group (Infection1, Infection2, Infection3) and the control group (Control 1, Control 2,
Control 3). Data of the control group is displayed in bold and names of probes are listed on the left of each group. Raw data from .CEL files were
converted to gene signal files by MAS 5.0 (Ver.2.3.1), natural logarithms were then taken on quantile normalization（GeneSpring 7.31）,“P”,
present; “A”, absent; "M", marginal; “Count(P)”, the number of P flag; select while Count(P)≥2 in two groups. Totally, 13,833 and 13,857
probesets were detected expression in the infection group and the control group respectively.
Probes(Infection)	Infection1 flags	Infection2 flags	Infection3 flags	Infection1 raw	Infection1 normalized	Infection2 raw	Infection2 normalized	Infection3 raw	Infection3 normalized	Probes(Control)	Control 1 flags	Control 2 flags	Control 3 flags	Control 1 raw	Control 1 normalized	Control 2 raw	Control 2 normalized	Control 3 raw	Control 3 normalized
Ssc.10137.1.A1_at	P	P	A	23.3	1.383	18.1	0.695	11.7	0.448	Ssc.10272.1.A1_at	P	P	A	39.8	1.11	25.4	1.43	22.8	0.767
Ssc.1026.3.S1_at	P	P	A	21.3	1.066	28.8	0.934	50.6	1.635	Ssc.10406.1.A1_at	P	P	A	22.3	0.919	14.5	1.206	10.4	0.517
Ssc.10357.1.A1_at	P	P	A	9.6	1.485	13	1.302	4.6	0.459	Ssc.10550.1.A1_at	P	P	A	41.4	1.062	34.9	1.806	15.8	0.488
Ssc.10362.1.S1_at	P	P	A	19.6	2.656	11	0.965	15.7	1.373	Ssc.10650.1.A1_at	P	P	A	71.2	0.655	53.2	0.988	34.2	0.38
Ssc.10523.1.A1_at	P	P	A	34.4	5.25	10	0.988	6.4	0.63	Ssc.10656.2.S1_at	P	P	A	75.4	1.457	26	1.014	39.5	0.92
Ssc.10912.1.S1_at	P	P	A	17.9	1.28	29	1.343	18	0.831	Ssc.10706.1.A1_at	P	P	A	32.6	0.946	31.5	1.843	13.8	0.483
Ssc.11251.1.A1_at	P	P	A	64.3	7.36	13.4	0.993	2.9	0.214	Ssc.10708.1.A1_at	P	P	A	36.2	1.149	13.3	0.851	8.3	0.317
Ssc.11317.1.A1_at	P	P	A	17.9	1.422	20.6	1.06	14.3	0.733	Ssc.10726.1.A1_at	P	P	A	39	0.968	20.6	1.032	24.6	0.736
Ssc.11319.1.A1_at	P	P	A	13.1	2.027	17.5	1.753	10.9	1.088	Ssc.10776.1.A1_at	P	P	A	32.9	1.21	19.2	1.424	15.1	0.669
Ssc.11676.1.A1_at	P	P	A	18.5	1.839	17.5	1.126	9.8	0.629	Ssc.10838.1.A1_at	P	P	A	36.1	0.669	23.5	0.879	19.8	0.443
Ssc.11680.1.A1_at	P	P	A	11.9	1.841	9.9	0.992	2.4	0.24	Ssc.1089.1.S1_at	P	P	A	82.1	1.002	40.5	0.998	16.9	0.249
Ssc.12206.1.S1_at	P	P	A	96.7	2.939	49.1	0.966	52.5	1.03	Ssc.11489.1.A1_at	P	P	A	36.4	0.628	27.5	0.957	9.4	0.195
Ssc.12540.1.A1_at	P	P	A	33.5	1.582	33.2	1.015	22.4	0.683	Ssc.11499.1.A1_at	P	P	A	26.9	0.915	22.6	1.551	13	0.533
Ssc.12719.1.A1_at	P	P	A	13	1.318	13.7	0.9	10	0.655	Ssc.11618.2.S1_at	P	P	A	83.4	1.088	47.9	1.261	58	0.912
Ssc.12805.1.A1_at	P	P	A	52.4	5.075	24	1.505	6.8	0.425	Ssc.11680.1.A1_at	P	P	A	9.3	0.533	17.2	1.989	12.7	0.877
Ssc.12887.1.A1_at	P	P	A	41.6	6.124	14.2	1.353	9.7	0.922	Ssc.11734.1.A1_at	P	P	A	16.2	0.469	26.8	1.565	7.9	0.276
Ssc.12998.1.A1_at	P	P	A	33	4.535	15.1	1.343	2.3	0.204	Ssc.11900.1.A1_at	P	P	A	31	1.049	14.7	1.004	11.1	0.453
Ssc.13009.1.A1_at	P	P	A	24.8	1.948	21.2	1.078	14.6	0.74	Ssc.12034.1.A1_at	P	P	A	44.8	1.712	30.3	2.336	19.7	0.907
Ssc.13081.1.A1_at	P	P	A	20.2	3.125	20	2.003	10.7	1.068	Ssc.12080.1.A1_at	P	P	A	63	1.081	47.3	1.638	44.4	0.919
Ssc.13233.1.A1_at	P	P	A	76.4	2.404	39.5	0.805	51.8	1.052	Ssc.12361.1.S1_at	P	P	A	54.4	0.988	27.6	1.012	28.4	0.622
Ssc.13294.1.A1_at	P	P	A	41.9	1.787	28.2	0.779	20.4	0.562	Ssc.12435.1.A1_at	P	P	A	89.6	1.126	52.4	1.328	58.6	0.888
Ssc.13370.1.A1_at	P	P	A	35.8	1.847	30.2	1.009	14.1	0.47	Ssc.12505.1.A1_at	P	P	A	49.4	2.046	11.5	0.961	17.4	0.869
Ssc.13380.1.A1_at	P	P	A	15.7	2.429	10.8	1.082	3.6	0.359	Ssc.12537.1.A1_at	P	P	A	50.7	0.667	47.5	1.261	16.2	0.257
Ssc.13463.2.S1_at	P	P	A	33.8	1.393	38.5	1.027	16.8	0.447	Ssc.12540.3.S1_a_at	P	P	A	51	1.606	18.1	1.15	22.2	0.843
Ssc.13631.1.A1_at	P	P	A	21.2	2.629	12.1	0.971	5.7	0.456	Ssc.12759.1.A1_at	P	P	A	11.5	0.659	12.2	1.41	10.5	0.725
Ssc.13642.1.A1_at	P	P	A	26.3	4.068	8.7	0.871	5.7	0.569	Ssc.12887.1.A1_at	P	P	A	16.6	0.905	9.8	1.078	5.5	0.362
Ssc.14087.1.A1_at	P	P	A	13.3	1.108	12.8	0.69	12.3	0.661	Ssc.12955.1.A1_at	P	P	A	29.7	0.916	25.5	1.587	19.3	0.718
Ssc.14141.2.S1_at	P	P	A	35	4.006	13.6	1.008	6.5	0.48	Ssc.13050.1.A1_at	P	P	A	34.2	0.917	20	1.083	12.7	0.411
Ssc.14202.1.A1_at	P	P	A	19.4	2.533	11	0.93	12.7	1.07	Ssc.13051.1.A1_at	P	P	A	23.6	0.845	17.5	1.265	14.7	0.635
Ssc.14219.1.A1_at	P	P	A	9	1.392	13.8	1.382	4.6	0.459	Ssc.13054.1.A1_at	P	P	A	18.2	1.043	13.2	1.526	7	0.484
Ssc.1512.1.S1_at	P	P	A	37.2	1.088	64.9	1.228	61.1	1.153	Ssc.13164.1.A1_at	P	P	A	28.5	1.277	27.6	2.495	17.6	0.951
Ssc.15240.3.A1_at	P	P	A	30	1.404	41.7	1.264	34.8	1.051	Ssc.13174.1.A1_at	P	P	A	42.1	0.951	23	1.049	47.4	1.291
Ssc.15494.1.S1_at	P	P	A	18.2	1.018	27.1	0.982	18.9	0.683	Ssc.13508.2.S1_at	P	P	A	124.9	1.002	61.6	0.998	113.8	1.101
Ssc.1556.1.S1_at	P	P	A	28.3	1.513	31.7	1.097	13.4	0.462	Ssc.13671.1.A1_at	P	P	A	46.6	1.418	19.4	1.191	20	0.734
Ssc.15568.1.A1_at	P	P	A	40.7	3.039	20.6	0.996	18.7	0.901	Ssc.13850.3.A1_at	P	P	A	78.3	1.231	40.5	1.284	29.5	0.559
Ssc.15635.1.S1_a_at	P	P	A	22.9	1.227	23.2	0.805	23.8	0.823	Ssc.13925.1.S1_at	P	P	A	16.6	0.951	16.1	1.861	8.5	0.587
Ssc.15827.1.A1_at	P	P	A	16.6	2.568	7.6	0.761	6.2	0.619	Ssc.1402.1.A1_at	P	P	A	29.5	0.595	24.6	1.001	37.2	0.905
Ssc.15838.1.A1_at	P	P	A	7.2	1.114	12.6	1.262	7.3	0.729	Ssc.1406.1.S1_at	P	P	A	30.8	0.802	17.8	0.935	33.9	1.065
Ssc.15937.1.A1_at	P	P	A	14.2	1.514	16.7	1.153	11.5	0.791	Ssc.14106.1.A1_at	P	P	A	66	0.944	31.9	0.92	37.6	0.648
Ssc.15970.1.S1_at	P	P	A	22.9	1.747	20.7	1.022	14.8	0.729	Ssc.14167.1.A1_at	P	P	A	10.5	0.492	27	2.551	13.3	0.751
Ssc.15981.1.S1_at	P	P	A	11	1.23	13.2	0.956	5.4	0.39	Ssc.14227.1.A1_at	P	P	A	64.7	1.316	21.2	0.87	24.7	0.605
Ssc.16099.1.S1_at	P	P	A	40.6	1.918	28.1	0.86	23.9	0.729	Ssc.14323.1.A1_at	P	P	A	56.2	1.2	24.3	1.047	17.4	0.448
Ssc.16185.1.A1_at	P	P	A	9.8	1.484	13.2	1.294	9.5	0.928	Ssc.14326.1.A1_at	P	P	A	23	0.796	23.1	1.614	21.2	0.885
Ssc.16204.1.A1_at	P	P	A	15	2.32	8.9	0.891	6.1	0.609	Ssc.14356.1.A1_at	P	P	A	13.7	0.643	11	1.041	12	0.678
Ssc.16635.1.S1_at	P	P	A	31.1	1.794	38.1	1.423	21.6	0.804	Ssc.15142.1.A1_at	P	P	A	25.1	1.032	16.5	1.369	17.2	0.853
Ssc.16876.1.A1_at	P	P	A	56.8	2.248	32.7	0.838	27.5	0.702	Ssc.15452.1.S1_at	P	P	A	59.9	0.967	29.7	0.967	40.8	0.794
Ssc.16947.1.A1_at	P	P	A	20.3	3.14	15.1	1.512	7.7	0.769	Ssc.15704.1.S1_at	P	P	A	67.1	0.763	48.4	1.11	71.6	0.981
Ssc.1739.1.S1_at	P	P	A	126.6	1.752	135.2	1.212	75.9	0.678	Ssc.15792.1.S1_at	P	P	A	26.2	1.378	10.9	1.157	13.3	0.843
Ssc.17588.1.A1_at	P	P	A	23.4	1.624	25	1.123	17.5	0.784	Ssc.15819.1.S1_at	P	P	A	43.3	1.456	18.3	1.242	18.7	0.758
Ssc.17764.2.S1_at	P	P	A	19.3	1.262	20.9	0.885	15.9	0.671	Ssc.15912.1.S1_at	P	P	A	24	1.182	27.5	2.733	15.7	0.932
Ssc.17891.1.A1_at	P	P	A	9.7	1.501	10.7	1.072	0.7	0.0699	Ssc.16135.1.A1_at	P	P	A	23.6	1.23	10.7	1.125	5.2	0.327
Ssc.17911.1.A1_at	P	P	A	4.9	0.708	11.1	1.039	9	0.839	Ssc.16170.1.S1_at	P	P	A	39	0.963	20.8	1.037	23.6	0.703
Ssc.17912.1.A1_s_at	P	P	A	59	1.598	59.5	1.043	27.7	0.484	Ssc.1624.2.S1_at	P	P	A	67.6	1.044	42.9	1.336	51.4	0.956
Ssc.17978.1.S1_at	P	P	A	15.5	1.25	17.9	0.934	8.9	0.463	Ssc.16391.1.A1_at	P	P	A	56.4	1.788	20.2	1.292	25	0.956
Ssc.18190.1.A1_at	P	P	A	54.7	3.241	47	1.803	23.7	0.906	Ssc.16395.1.A1_at	P	P	A	11	0.63	13.5	1.561	7.3	0.504
Ssc.18271.1.S1_at	P	P	A	17.8	0.829	49.7	1.499	28.6	0.86	Ssc.16503.1.S1_at	P	P	A	32.1	1.037	19.6	1.278	24	0.935
Ssc.18330.3.S1_at	P	P	A	12.7	1.433	15.8	1.154	8.7	0.633	Ssc.16551.1.S1_at	P	P	A	50.6	0.81	40.8	1.318	44.8	0.865
Ssc.18332.1.A1_at	P	P	A	24.2	1.494	39.8	1.591	21.6	0.861	Ssc.16621.1.S1_at	P	P	A	29.2	0.83	19	1.09	31	1.063
Ssc.1836.1.S1_at	P	P	A	13.2	1.349	14.9	0.986	7.1	0.468	Ssc.16712.2.S1_at	P	P	A	44.8	1.099	23.3	1.154	24	0.71
Ssc.1841.2.A1_at	P	P	A	80.7	2.067	77.2	1.28	55.5	0.918	Ssc.16844.1.A1_at	P	P	A	11.6	0.665	12.8	1.48	4.2	0.29
Ssc.18464.1.S1_at	P	P	A	34.6	1.388	41.9	1.088	23.7	0.613	Ssc.17032.1.S1_at	P	P	A	19.4	0.572	20.3	1.207	22.1	0.785
Ssc.18485.1.A1_at	P	P	A	20	1.228	46.2	1.836	18.3	0.725	Ssc.17083.1.S1_at	P	P	A	41.4	0.811	30.1	1.189	13.4	0.316
Ssc.18552.1.S1_at	P	P	A	14.8	0.814	33.3	1.186	12.3	0.437	Ssc.1733.1.A1_at	P	P	A	31.5	1.075	25.8	1.777	17.7	0.728
Ssc.19100.1.A1_at	P	P	A	17.1	1.226	13.3	0.617	7.3	0.338	Ssc.17505.1.S1_at	P	P	A	28.5	1.422	10.2	1.027	10.1	0.607
Ssc.19134.2.S1_at	P	P	A	128.4	3.464	48.9	0.854	40.2	0.7	Ssc.17783.3.S1_s_at	P	P	A	50	1.761	16.3	1.159	16.4	0.696
Ssc.19148.1.A1_at	P	P	A	19.5	0.997	34.2	1.132	5.5	0.182	Ssc.17793.1.A1_at	P	P	A	43.6	1.331	24.2	1.49	18.2	0.669
Ssc.19174.1.A1_at	P	P	A	32.5	1.978	33.5	1.32	3	0.118	Ssc.17794.1.S1_at	P	P	A	33.2	0.978	17.2	1.022	43.4	1.541
Ssc.19244.2.A1_at	P	P	A	9.7	1.501	7.9	0.791	7.5	0.749	Ssc.17932.1.A1_at	P	P	A	16.2	0.928	10.8	1.249	9	0.622
Ssc.19347.2.A1_at	P	P	A	13	1.642	22.3	1.823	9.9	0.807	Ssc.18026.1.S1_a_at	P	P	A	24.1	0.646	44.1	2.384	32	1.034
Ssc.19377.2.S1_at	P	P	A	32.7	1.486	50.6	1.488	20.3	0.595	Ssc.18069.1.A1_at	P	P	A	34.3	0.889	30.1	1.575	22.3	0.697
Ssc.19480.1.A1_at	P	P	A	21.4	1.453	16.6	0.73	13.9	0.609	Ssc.18140.2.S1_a_at	P	P	A	52.9	0.949	24.7	0.894	50	1.082
Ssc.19483.2.S1_a_at	P	P	A	26.9	1.794	17.2	0.743	24.6	1.059	Ssc.18146.1.A1_at	P	P	A	14	0.802	17.3	2	1.2	0.0829
Ssc.19569.1.S1_at	P	P	A	19.7	2.108	10.7	0.741	11	0.76	Ssc.18486.2.S1_at	P	P	A	31.2	0.812	28.2	1.481	13.8	0.433
Ssc.19583.2.S1_at	P	P	A	28.7	2.366	19.7	1.051	17.1	0.91	Ssc.18552.1.A1_at	P	P	A	76.6	1.694	32.8	1.464	52.4	1.397
Ssc.19624.1.A1_at	P	P	A	37.6	4.569	20.7	1.628	1.8	0.141	Ssc.18661.1.A1_at	P	P	A	25.5	1.044	20.1	1.661	10.4	0.514
Ssc.19636.1.S1_at	P	P	A	56.5	1.372	63.6	1	63.8	1	Ssc.18714.2.A1_at	P	P	A	26.5	0.88	21.5	1.441	18.7	0.749
Ssc.19692.1.S1_at	P	P	A	56.8	6.246	17.3	1.232	8.5	0.603	Ssc.18836.1.A1_at	P	P	A	24.5	0.752	17.1	1.06	25.4	0.94
Ssc.1999.1.S1_at	P	P	A	37.1	1.107	69	1.333	44.3	0.853	Ssc.18895.1.A1_at	P	P	A	48.2	0.999	39.9	1.669	13.5	0.337
Ssc.2022.1.S1_at	P	P	A	15.8	1.16	28.3	1.345	13.9	0.659	Ssc.18987.2.A1_at	P	P	A	27.3	1.272	9.9	0.931	6.3	0.354
Ssc.20244.2.S1_at	P	P	A	20.5	0.779	46.7	1.149	36.8	0.903	Ssc.19083.2.A1_at	P	P	A	27	0.649	25.8	1.252	29.8	0.864
Ssc.20571.2.S1_at	P	P	A	13.4	1.071	24.5	1.267	2.8	0.144	Ssc.19174.1.A1_at	P	P	A	54.8	1.236	16.8	0.764	18.7	0.508
Ssc.20806.1.S1_at	P	P	A	123.3	1.012	136.3	0.724	84.7	0.449	Ssc.1926.1.A1_at	P	P	A	57.9	0.9	37.5	1.176	36	0.674
Ssc.2130.1.S1_at	P	P	A	21.3	3.295	11.2	1.122	7.7	0.769	Ssc.19427.1.S1_at	P	P	A	31.9	0.599	31.9	1.209	18.2	0.412
Ssc.2131.2.A1_at	P	P	A	11.4	1.009	21.1	1.21	12.2	0.697	Ssc.19434.1.A1_at	P	P	A	22.3	1.278	11.1	1.283	9.2	0.636
Ssc.21610.1.A1_at	P	P	A	23.4	1.952	19.6	1.059	1.9	0.102	Ssc.19514.1.S1_at	P	P	A	23.4	1.341	8	0.925	10.7	0.739
Ssc.21664.1.A1_at	P	P	A	14.9	2.305	14.7	1.472	2.2	0.22	Ssc.196.1.S1_at	P	P	A	108.8	0.817	40.7	0.617	67	0.607
Ssc.21711.1.A1_at	P	P	A	9	1.392	7.4	0.741	1.2	0.12	Ssc.19692.1.S1_at	P	P	A	13.1	0.534	13.4	1.101	18.3	0.899
Ssc.21808.2.A1_at	P	P	A	7.9	1.164	7	0.668	13.3	1.265	Ssc.19763.1.S1_at	P	P	A	56.9	1.011	41.6	1.492	39.1	0.838
Ssc.21865.1.S1_at	P	P	A	19.9	0.923	32.7	0.982	35.3	1.057	Ssc.20175.2.A1_at	P	P	A	33.2	1.03	18.8	1.176	3.6	0.135
Ssc.22175.1.A1_at	P	P	A	8.2	1.075	10.9	0.925	10.7	0.905	Ssc.20180.1.S1_at	P	P	A	56.9	0.782	36.3	1.006	53.3	0.883
Ssc.22196.1.A1_at	P	P	A	12.3	1.612	14.9	1.265	8.9	0.753	Ssc.20447.1.S1_at	P	P	A	46.2	1.361	14.5	0.862	39.7	1.41
Ssc.22229.1.A1_at	P	P	A	36.3	3.323	17.5	1.037	12.5	0.739	Ssc.21050.1.A1_at	P	P	A	54	1.129	22.2	0.937	22.5	0.567
Ssc.22379.1.A1_at	P	P	A	13.5	1.25	24	1.438	7.6	0.454	Ssc.21230.1.S1_at	P	P	A	23.9	0.616	23.3	1.212	20	0.622
Ssc.22510.1.S1_at	P	P	A	50.5	2.103	37.7	1.016	38.1	1.024	Ssc.21275.3.S1_at	P	P	A	29.9	0.982	12.2	0.809	25.7	1.018
Ssc.22623.1.S1_at	P	P	A	9.4	1.226	14.1	1.191	8.4	0.707	Ssc.21460.1.A1_at	P	P	A	79.2	1.108	23.6	0.666	57.4	0.968
Ssc.22698.1.S1_at	P	P	A	30.3	1.135	46.3	1.123	39.6	0.958	Ssc.21490.2.S1_at	P	P	A	44.9	0.622	40.1	1.121	26.1	0.436
Ssc.22887.1.A1_at	P	P	A	26.2	1.254	23.6	0.731	17.9	0.553	Ssc.21529.1.A1_at	P	P	A	41.3	0.976	31.6	1.507	9.5	0.271
Ssc.23134.1.S1_at	P	P	A	38.7	1.851	21.3	0.66	18.6	0.574	Ssc.21629.2.S1_at	P	P	A	26.2	0.947	18.8	1.371	23.3	1.015
Ssc.23328.2.S1_a_at	P	P	A	25.6	0.67	66.3	1.123	40.1	0.677	Ssc.21825.1.S1_at	P	P	A	39.2	1.424	22.3	1.634	21.4	0.937
Ssc.2352.2.A1_at	P	P	A	15.4	2.382	12.1	1.212	5.6	0.559	Ssc.21904.1.A1_at	P	P	A	44.3	0.815	23.4	0.868	32.2	0.714
Ssc.23532.1.S1_at	P	P	A	13.7	1.437	17.1	1.161	9	0.609	Ssc.21917.3.S1_at	P	P	A	35.9	0.989	22.9	1.273	15.4	0.511
Ssc.23536.1.S1_at	P	P	A	17.3	0.925	25.8	0.893	16	0.552	Ssc.22124.1.S1_at	P	P	A	40.1	0.792	20.9	0.833	17.9	0.426
Ssc.23537.1.S1_at	P	P	A	21.4	1.878	15.4	0.875	15.1	0.855	Ssc.22149.1.A1_at	P	P	A	44.4	0.834	35.7	1.353	28.5	0.645
Ssc.23877.2.A1_at	P	P	A	40.3	1.614	44.5	1.154	4.9	0.127	Ssc.22176.1.A1_at	P	P	A	21.5	0.932	15.9	1.39	11.4	0.596
Ssc.23883.1.A1_at	P	P	A	11.6	0.809	25.8	1.165	17.6	0.792	Ssc.22436.1.S1_at	P	P	A	57.3	1.108	27.6	1.077	32.9	0.767
Ssc.23894.1.A1_at	P	P	A	44	4.281	16.1	1.014	15.7	0.986	Ssc.22848.1.S1_at	P	P	A	88.9	1.262	43	1.231	39.8	0.681
Ssc.23921.1.S1_at	P	P	A	22.4	2.883	19.9	1.658	11.8	0.98	Ssc.22929.1.A1_at	P	P	A	34.5	1.15	24.3	1.634	14.1	0.566
Ssc.24264.1.S1_at	P	P	A	29	3.401	17.1	1.298	7.7	0.583	Ssc.2318.1.A1_at	P	P	A	35.9	1.225	17.1	1.177	19.8	0.814
Ssc.24515.1.S1_at	P	P	A	27.9	1.794	29.7	1.236	25.5	1.058	Ssc.23265.1.A1_at	P	P	A	16.3	0.789	12.4	1.211	11.7	0.683
Ssc.24610.1.A1_at	P	P	A	12.8	1.008	21.4	1.091	11.4	0.58	Ssc.23415.1.A1_at	P	P	A	42	0.765	27.6	1.014	23.5	0.516
Ssc.24614.1.A1_at	P	P	A	9.9	1.192	9.4	0.733	13.7	1.064	Ssc.23758.1.S1_at	P	P	A	42.9	1.132	16.3	0.868	25.2	0.802
Ssc.24723.1.S1_at	P	P	A	15.4	2.382	10	1.002	9.3	0.929	Ssc.23827.1.A1_at	P	P	A	30.2	1.029	12.2	0.839	20	0.822
Ssc.24739.1.A1_at	P	P	A	25.7	3.976	16.4	1.642	11.3	1.128	Ssc.23883.1.A1_at	P	P	A	64.5	1.667	27	1.408	26.8	0.835
Ssc.24873.1.S1_at	P	P	A	20.9	1.065	20.1	0.663	20.2	0.664	Ssc.24161.2.S1_at	P	P	A	37.8	0.956	23.5	1.2	37.3	1.138
Ssc.2502.1.S1_at	P	P	A	25.1	1.465	27.4	1.036	10.2	0.384	Ssc.24231.2.S1_at	P	P	A	18.7	0.994	16.8	1.802	15.7	1.006
Ssc.25060.1.S1_at	P	P	A	31	1.996	18.6	0.775	17.6	0.731	Ssc.24302.1.S1_at	P	P	A	55.1	0.826	40.4	1.221	32.3	0.583
Ssc.2509.1.S1_a_at	P	P	A	14.9	1.185	22.1	1.138	16.8	0.862	Ssc.24418.1.A1_at	P	P	A	44.7	0.937	32.3	1.366	22.2	0.561
Ssc.25226.1.S1_at	P	P	A	88.6	8.674	144.5	9.159	2.8	0.177	Ssc.24570.1.S1_at	P	P	A	25.3	1.45	9	1.041	11.3	0.781
Ssc.25466.1.S1_at	P	P	A	17.2	2.661	10.6	1.062	9.7	0.969	Ssc.24614.1.A1_at	P	P	A	29.5	1.315	10.4	0.936	9.9	0.532
Ssc.25538.1.S1_at	P	P	A	20.8	1.342	13.9	0.581	12.8	0.533	Ssc.24671.1.S1_at	P	P	A	28.5	1.279	16.9	1.53	6.4	0.346
Ssc.25575.1.S1_at	P	P	A	12.9	1.024	19	0.976	20.6	1.055	Ssc.24849.1.S1_at	P	P	A	26.2	0.933	25.8	1.853	15	0.644
Ssc.25588.1.S1_at	P	P	A	12.5	1.934	17	1.703	3.3	0.33	Ssc.24980.1.A1_at	P	P	A	33.7	0.692	26.5	1.099	16.7	0.414
Ssc.25722.1.S1_at	P	P	A	19.9	1.335	31.7	1.377	18.2	0.788	Ssc.25054.1.S1_at	P	P	A	40.5	0.816	25.6	1.041	39.5	0.959
Ssc.25811.1.A1_at	P	P	A	18	2.447	13.8	1.214	7.9	0.693	Ssc.25149.1.S1_at	P	P	A	52.3	1.078	24.6	1.023	23.5	0.584
Ssc.25817.1.S1_at	P	P	A	9.6	0.988	15.2	1.012	12.3	0.817	Ssc.25183.1.S1_at	P	P	A	56.3	0.996	29.4	1.049	41.2	0.878
Ssc.26032.1.S1_at	P	P	A	38.9	1.312	63.5	1.386	27.4	0.596	Ssc.25240.2.S1_at	P	P	A	53.3	1.34	11.9	0.604	33.3	1.009
Ssc.26378.1.A1_at	P	P	A	21.6	2.1	19.6	1.234	16.2	1.017	Ssc.25306.1.S1_at	P	P	A	38.9	1.027	30.8	1.64	30.6	0.973
Ssc.26414.1.S1_at	P	P	A	27.6	1.8	23	0.971	12.6	0.531	Ssc.25575.1.S1_at	P	P	A	15.5	0.456	18	1.068	11.8	0.418
Ssc.26481.1.A1_at	P	P	A	46.1	1.028	95.2	1.375	67.5	0.972	Ssc.25969.1.S1_at	P	P	A	43.6	1.091	24.4	1.231	27.4	0.826
Ssc.26508.1.S1_at	P	P	A	16.6	1.305	29.2	1.486	15.8	0.802	Ssc.26068.1.S1_at	P	P	A	28.1	1.279	21.3	1.955	24	1.316
Ssc.26583.1.S1_at	P	P	A	14	2.166	6.6	0.661	8.4	0.839	Ssc.26542.1.S1_at	P	P	A	36.9	1.065	26.1	1.52	18.3	0.637
Ssc.26605.1.S1_at	P	P	A	13.4	2.073	10.4	1.042	4.2	0.419	Ssc.26554.1.A1_at	P	P	A	22.7	0.833	11	0.814	24.7	1.092
Ssc.26647.1.S1_at	P	P	A	55.3	8.555	20.6	2.063	12.5	1.248	Ssc.26607.3.A1_at	P	P	A	50.3	1.247	18.5	0.925	19.3	0.577
Ssc.26773.1.A1_at	P	P	A	43.6	3.486	7.3	0.378	27.4	1.414	Ssc.26651.1.S1_at	P	P	A	71.1	0.996	35.5	1.004	65.3	1.103
Ssc.2679.1.S1_at	P	P	A	33.8	1.732	28.7	0.952	26.7	0.883	Ssc.26680.1.A1_at	P	P	A	33.5	1.333	18.1	1.453	4.6	0.221
Ssc.26881.1.S1_at	P	P	A	6.5	1.006	17.2	1.723	5.6	0.559	Ssc.26705.1.A1_at	P	P	A	119.1	3.298	14.8	0.827	23.7	0.791
Ssc.26946.1.A1_s_at	P	P	A	45.8	3.519	18.5	0.92	11.5	0.57	Ssc.26782.1.S1_at	P	P	A	25.8	0.973	13.5	1.027	20.1	0.914
Ssc.26985.1.S1_at	P	P	A	22.6	0.926	39.3	1.042	21.7	0.574	Ssc.26838.1.A1_at	P	P	A	53	1.135	33.2	1.435	25.8	0.666
Ssc.27037.1.A1_at	P	P	A	11.9	1.151	13.1	0.82	12.1	0.755	Ssc.26904.1.A1_at	P	P	A	22.8	1.307	14.3	1.653	15.5	1.071
Ssc.27155.1.S1_at	P	P	A	43.3	1.589	44.9	1.067	39.4	0.933	Ssc.2691.1.A1_at	P	P	A	55.3	1.573	15.4	0.884	10.7	0.367
Ssc.27257.1.A1_at	P	P	A	31.9	2.732	26	1.442	4.1	0.227	Ssc.27124.1.A1_at	P	P	A	22.4	1.284	23.7	2.74	12	0.829
Ssc.27283.1.A1_at	P	P	A	18	2.21	14.9	1.184	12.5	0.99	Ssc.27130.1.A1_at	P	P	A	18.7	0.416	33.4	1.5	18.8	0.504
Ssc.2732.1.S1_at	P	P	A	44.6	1.361	39.7	0.784	48.4	0.953	Ssc.27321.2.S1_at	P	P	A	43.4	0.879	27.5	1.124	32.7	0.799
Ssc.27354.1.S1_at	P	P	A	14.9	1.997	8.4	0.729	10.8	0.934	Ssc.27452.1.S1_at	P	P	A	18.1	0.817	13	1.183	11.2	0.609
Ssc.27514.2.A1_a_at	P	P	A	14	1.491	32.7	2.255	9.5	0.653	Ssc.27463.1.A1_at	P	P	A	30.1	0.966	21.6	1.399	2.1	0.0813
Ssc.27531.1.A1_at	P	P	A	33.4	2.503	20.4	0.99	16.3	0.788	Ssc.27500.1.A1_at	P	P	A	18.3	0.732	9.4	0.759	14.2	0.685
Ssc.27595.1.S1_at	P	P	A	12.2	1.192	8	0.506	12.8	0.808	Ssc.27524.1.S1_at	P	P	A	72.5	1.607	24.1	1.078	34	0.909
Ssc.27688.1.S1_at	P	P	A	30	1.873	62.2	2.513	0.7	0.0282	Ssc.27624.1.S1_at	P	P	A	23.8	1.364	10.9	1.26	20.5	1.416
Ssc.27760.1.S1_at	P	P	A	37.3	1.516	53.3	1.402	38	0.997	Ssc.27628.1.A1_at	P	P	A	20.3	0.896	12.4	1.104	7	0.372
Ssc.27811.1.S1_at	P	P	A	42.2	1.632	29.3	0.734	32.6	0.814	Ssc.27845.1.S1_at	P	P	A	23.1	1.096	6.6	0.632	15.8	0.904
Ssc.2786.1.S1_at	P	P	A	21.9	1.032	25.7	0.784	31.8	0.968	Ssc.27888.1.A1_a_at	P	P	A	84.7	1.721	24	0.984	41.5	1.016
Ssc.27977.1.A1_at	P	P	A	22.6	3.496	18.6	1.863	6.5	0.649	Ssc.27888.1.A1_at	P	P	A	29.3	1.065	13.5	0.99	14.9	0.653
Ssc.28069.1.S1_at	P	P	A	35.8	2.311	13.9	0.581	14.2	0.592	Ssc.28029.1.A1_at	P	P	A	20.1	1.152	13	1.503	9	0.622
Ssc.2845.2.S1_at	P	P	A	11.9	1.841	11.6	1.162	8.7	0.869	Ssc.28074.1.A1_at	P	P	A	16.6	0.951	13.7	1.584	15.5	1.071
Ssc.28570.1.S1_at	P	P	A	12.4	1.009	18.8	0.991	9.6	0.504	Ssc.28077.1.A1_at	P	P	A	32.8	1.168	17.3	1.243	4.2	0.18
Ssc.28701.1.S1_at	P	P	A	4.2	0.612	10.5	0.991	14.6	1.374	Ssc.28087.1.A1_at	P	P	A	19.8	1.013	12.9	1.332	13.7	0.845
Ssc.28739.1.S1_at	P	P	A	40.7	2.726	41.8	1.813	14.4	0.623	Ssc.28115.1.A1_at	P	P	A	25.9	0.918	22.8	1.631	45.5	1.945
Ssc.28905.1.A1_at	P	P	A	104.3	1.732	154.9	1.665	80.1	0.859	Ssc.28325.1.S1_at	P	P	A	123	0.929	81.2	1.238	101.7	0.926
Ssc.2892.1.A1_at	P	P	A	26.5	0.994	41.4	1.006	43.2	1.046	Ssc.28363.1.A1_at	P	P	A	18.3	1.027	8.6	0.973	4.9	0.331
Ssc.29228.1.A1_at	P	P	A	36.6	3.927	15.4	1.07	6.1	0.422	Ssc.28910.1.S1_at	P	P	A	28.8	0.892	19.9	1.244	18.5	0.691
Ssc.29334.1.A1_at	P	P	A	12.6	1.949	11.3	1.132	0.6	0.0599	Ssc.28988.2.S1_at	P	P	A	75.8	1.301	49	1.696	24.5	0.507
Ssc.29365.1.A1_at	P	P	A	14	2.166	12.1	1.212	1.3	0.13	Ssc.2921.2.A1_at	P	P	A	93.5	1.048	50.7	1.147	70.4	0.952
Ssc.29510.1.A1_at	P	P	A	12.7	1.499	14.4	1.1	9.9	0.754	Ssc.29228.1.A1_at	P	P	A	32	1.272	11.6	0.93	10.6	0.508
Ssc.29649.1.A1_at	P	P	A	12.6	1.179	24.4	1.478	10.4	0.628	Ssc.29505.1.A1_at	P	P	A	77.3	1.327	29	1.004	35.3	0.73
Ssc.29707.1.A1_at	P	P	A	17.4	2.081	14.5	1.123	9.9	0.764	Ssc.29760.1.A1_at	P	P	A	42.5	1.038	26.3	1.295	32.7	0.962
Ssc.29791.1.A1_at	P	P	A	28.4	1.305	39.5	1.176	26.1	0.774	Ssc.29786.1.S1_at	P	P	A	56.1	0.889	41.5	1.326	41.9	0.8
Ssc.30049.1.S1_at	P	P	A	14.9	2.237	12	1.167	8.6	0.833	Ssc.29910.1.A1_at	P	P	A	20.5	1.175	18	2.081	5.2	0.359
Ssc.30063.1.A1_at	P	P	A	11.5	1.396	21.1	1.659	8.7	0.682	Ssc.29964.1.A1_at	P	P	A	112	1.727	39	1.214	42.3	0.786
Ssc.30074.1.A1_at	P	P	A	10.5	0.996	16.9	1.037	7.4	0.453	Ssc.30044.1.A1_at	P	P	A	30.2	0.972	20.5	1.331	26.5	1.028
Ssc.30201.1.A1_at	P	P	A	21.8	1.734	21.3	1.097	7.2	0.37	Ssc.30124.1.A1_at	P	P	A	35.6	0.624	28.1	0.994	19.1	0.404
Ssc.30320.1.S1_at	P	P	A	19.9	1.787	18.9	1.099	7.4	0.429	Ssc.30219.1.A1_at	P	P	A	28.7	1.645	10.1	1.168	1.6	0.111
Ssc.30418.1.A1_at	P	P	A	19.4	2.558	11.5	0.982	7	0.596	Ssc.30284.1.A1_at	P	P	A	25.1	0.254	64.8	1.322	39.1	0.476
Ssc.30498.1.A1_at	P	P	A	11	1.702	6.8	0.681	2.1	0.21	Ssc.30319.1.A1_at	P	P	A	32	1.224	23.3	1.799	9.8	0.452
Ssc.30525.1.A1_at	P	P	A	27.5	1.835	16.8	0.726	17.6	0.758	Ssc.30454.1.A1_at	P	P	A	13.6	0.779	7.1	0.821	6.7	0.463
Ssc.30844.1.A1_at	P	P	A	8	1.228	15.5	1.54	7.8	0.772	Ssc.30496.1.A1_at	P	P	A	12.3	0.705	8.9	1.029	8.5	0.587
Ssc.31005.1.A1_at	P	P	A	33.8	2.654	19.1	0.971	10.1	0.512	Ssc.30585.1.A1_at	P	P	A	39.1	1.321	25.5	1.739	12.9	0.526
Ssc.31056.1.A1_at	P	P	A	18.4	1.934	17.2	1.17	8.6	0.583	Ssc.30705.1.A1_at	P	P	A	31	1.201	20.7	1.618	17.1	0.799
Ssc.3203.2.S1_at	P	P	A	28.3	1.714	28	1.098	15.3	0.598	Ssc.30758.1.S1_s_at	P	P	A	46.1	0.724	43.6	1.381	47.1	0.891
Ssc.3326.1.S1_at	P	P	A	13	1.425	15.2	1.078	1.5	0.106	Ssc.30773.1.S1_a_at	P	P	A	34.2	0.619	28.2	1.031	44.4	0.969
Ssc.3493.1.A1_at	P	P	A	53.6	1.033	79.6	0.994	76.3	0.95	Ssc.30781.1.A1_at	P	P	A	32.3	0.954	29.5	1.757	29.4	1.046
Ssc.3705.1.A1_at	P	P	A	43.9	1.251	56.2	1.037	40.6	0.747	Ssc.30802.1.A1_at	P	P	A	14.8	0.848	9.9	1.145	1.1	0.076
Ssc.3749.3.S1_at	P	P	A	18.1	1.677	20.8	1.248	13.8	0.825	Ssc.30924.1.S1_at	P	P	A	50.2	1.475	18.7	1.109	14.1	0.5
Ssc.3780.1.A1_at	P	P	A	80.7	2.454	65.6	1.292	41.9	0.823	Ssc.30925.1.A1_at	P	P	A	23.4	1.341	8.2	0.948	7.4	0.511
Ssc.3986.1.A1_at	P	P	A	31.3	1.405	29.5	0.857	26.3	0.762	Ssc.31028.1.S1_at	P	P	A	27.5	1.024	19.9	1.496	20	0.898
Ssc.4410.1.S1_at	P	P	A	31.7	1.472	31.5	0.947	18.1	0.543	Ssc.31187.1.S1_at	P	P	A	44.8	1.987	13.2	1.181	9.2	0.492
Ssc.4505.1.A1_at	P	P	A	15.5	1.786	12.9	0.962	13.2	0.981	Ssc.3123.1.S1_at	P	P	A	135.2	0.948	74.4	1.052	108.7	0.919
Ssc.4531.1.S1_at	P	P	A	66.6	2.675	35.7	0.928	32	0.83	Ssc.328.1.S1_at	P	P	A	18.4	1.054	14	1.619	10.4	0.718
Ssc.4688.2.A1_a_at	P	P	A	21	1.382	33	1.406	14.5	0.616	Ssc.3282.1.S1_at	P	P	A	84.4	1.003	41.6	0.997	64.9	0.93
Ssc.4693.2.S1_at	P	P	A	10.9	0.632	30.9	1.161	17.6	0.659	Ssc.3575.1.S1_at	P	P	A	59.8	0.992	33.5	1.121	25.6	0.512
Ssc.4837.2.S1_at	P	P	A	29.7	1.706	37.2	1.383	27.2	1.008	Ssc.3804.3.S1_at	P	P	A	20.3	0.869	15.4	1.331	21.9	1.131
Ssc.4867.1.S1_at	P	P	A	26.3	2.328	25.3	1.45	22	1.257	Ssc.3872.1.S1_at	P	P	A	47.1	1.665	15.2	1.084	17.7	0.754
Ssc.4893.1.S1_at	P	P	A	24.4	2.821	15.7	1.175	10.1	0.754	Ssc.3917.1.S1_at	P	P	A	21.3	1.221	13.2	1.526	6.1	0.421
Ssc.5005.1.S1_at	P	P	A	18.9	1.444	21.2	1.048	7.8	0.385	Ssc.4014.1.S1_at	P	P	A	58.2	0.93	33	1.063	49.1	0.945
Ssc.5268.1.S1_at	P	P	A	37.8	1.943	28.8	0.958	26	0.862	Ssc.4151.1.S1_at	P	P	A	26.5	0.621	23.2	1.097	23.8	0.673
Ssc.5275.1.S1_at	P	P	A	18.4	1.558	20.1	1.102	14	0.765	Ssc.4258.1.S1_at	P	P	A	52.4	1.439	32	1.773	21.2	0.702
Ssc.5288.1.S1_at	P	P	A	60	1.354	78.1	1.141	51.4	0.749	Ssc.4479.1.S1_at	P	P	A	57.7	1.085	23.6	0.895	40.4	0.915
Ssc.5303.1.S1_at	P	P	A	25.8	0.875	60.2	1.322	45.7	1.001	Ssc.4547.1.A1_at	P	P	A	34.5	1.056	18.9	1.167	11.6	0.428
Ssc.5639.2.S1_at	P	P	A	32.7	1.522	32.1	0.967	18.7	0.562	Ssc.4696.1.S1_at	P	P	A	25.4	1.09	15.5	1.342	17.6	0.91
Ssc.5663.2.S1_at	P	P	A	22.4	3.465	11	1.102	7.3	0.729	Ssc.5109.1.A1_at	P	P	A	85.6	1.021	41.3	0.993	59.2	0.851
Ssc.5729.1.A1_at	P	P	A	31.8	1.557	34.5	1.093	28.7	0.907	Ssc.5165.1.S1_at	P	P	A	27.6	1.582	11.2	1.295	15.1	1.043
Ssc.5773.1.S1_at	P	P	A	22.1	1.664	16	0.78	14.4	0.7	Ssc.5250.2.S1_at	P	P	A	43.6	1.008	24.6	1.147	35.6	0.992
Ssc.5799.1.S1_at	P	P	A	14.2	2.197	14.4	1.442	1.4	0.14	Ssc.5586.1.S1_at	P	P	A	40	1.367	15.1	1.041	29.9	1.232
Ssc.5837.1.S1_at	P	P	A	27.1	0.776	52.1	0.966	55.9	1.034	Ssc.5686.1.A1_at	P	P	A	28	0.929	16	1.071	10.9	0.436
Ssc.5924.1.S1_at	P	P	A	25.4	0.687	67.1	1.175	57.2	0.999	Ssc.6056.1.S1_at	P	P	A	31.5	0.935	16.8	1.006	27.8	0.994
Ssc.6156.1.A1_at	P	P	A	31.1	1.156	43.2	1.04	40	0.96	Ssc.6154.2.S1_at	P	P	A	29.2	0.658	26.4	1.199	11.5	0.312
Ssc.6853.1.A1_at	P	P	A	23.6	2.383	17.7	1.157	17.8	1.16	Ssc.6157.1.A1_at	P	P	A	11.7	0.437	15.3	1.152	10.5	0.472
Ssc.6995.1.A1_at	P	P	A	29.1	3.686	13.8	1.132	14	1.145	Ssc.6410.3.S1_at	P	P	A	36.1	0.871	25.6	1.245	20.1	0.584
Ssc.7288.1.A1_at	P	P	A	23.6	2.832	12.7	0.987	19.4	1.503	Ssc.7014.1.A1_at	P	P	A	22.7	0.808	19.8	1.422	11.6	0.498
Ssc.7374.1.S1_at	P	P	A	60.9	1.853	53.9	1.062	26.7	0.524	Ssc.7122.1.A1_at	P	P	A	34.5	1.131	28.4	1.879	13.3	0.526
Ssc.7669.1.A1_at	P	P	A	232.6	6.048	57.1	0.961	61.9	1.039	Ssc.7512.1.A1_at	P	P	A	58.7	0.85	29.6	0.865	85.8	1.498
Ssc.7687.1.A1_at	P	P	A	27	2.89	20.3	1.407	1.9	0.131	Ssc.7687.1.A1_at	P	P	A	9.7	0.385	15.8	1.264	15.4	0.736
Ssc.7698.2.A1_at	P	P	A	53.3	3.343	30.7	1.247	17.8	0.721	Ssc.778.1.A1_at	P	P	A	95.4	1.109	65.7	1.541	62.8	0.88
Ssc.7709.1.A1_at	P	P	A	29.2	4.517	9.5	0.951	1.6	0.16	Ssc.7799.1.A1_at	P	P	A	26.7	0.999	20	1.51	19.6	0.884
Ssc.773.3.S1_at	P	P	A	8.5	0.94	14.8	1.06	9	0.643	Ssc.7825.1.A1_at	P	P	A	26	0.874	23.6	1.601	20	0.81
Ssc.7751.1.A1_at	P	P	A	8.2	1.187	13.6	1.275	8.7	0.813	Ssc.7890.1.S1_at	P	P	A	51.5	1.333	11.6	0.606	24.8	0.774
Ssc.7799.1.A1_at	P	P	A	52.9	5.344	15.3	1.001	6.1	0.398	Ssc.7891.1.A1_at	P	P	A	26.2	0.914	20.1	1.414	22.5	0.946
Ssc.7876.1.A1_at	P	P	A	14.6	1.437	14	0.892	11.6	0.737	Ssc.7937.1.A1_at	P	P	A	35.7	0.702	29.6	1.175	10.6	0.251
Ssc.8038.3.S1_at	P	P	A	14.3	1.344	19.7	1.199	10.3	0.625	Ssc.7950.1.A1_at	P	P	A	34.6	1.12	12.4	0.81	10.2	0.398
Ssc.8162.1.S1_at	P	P	A	20.9	3.07	16	1.522	9.4	0.891	Ssc.7983.1.A1_at	P	P	A	14.5	0.578	12.5	1.006	11	0.529
Ssc.8238.1.S1_at	P	P	A	10.7	1.297	10.5	0.824	2.6	0.203	Ssc.7996.1.A1_at	P	P	A	41.5	2.378	16.9	1.954	11.3	0.781
Ssc.8334.1.A1_at	P	P	A	28.6	2.638	12.5	0.746	7	0.417	Ssc.8128.1.A1_at	P	P	A	15.8	0.905	11.5	1.33	1.4	0.0967
Ssc.8592.1.A1_at	P	P	A	25.8	1.425	28.7	1.026	18.5	0.659	Ssc.8321.1.A1_at	P	P	A	19.4	1.023	13.9	1.479	0.8	0.0509
Ssc.8851.2.A1_a_at	P	P	A	27.1	1.153	29.2	0.804	30	0.824	Ssc.8336.1.A1_at	P	P	A	15.7	0.9	9	1.041	15.4	1.064
Ssc.8870.2.A1_a_at	P	P	A	43.1	1.763	49.4	1.308	20.6	0.544	Ssc.8342.1.A1_at	P	P	A	50.6	0.965	26.9	1.035	22.2	0.51
Ssc.9250.1.A1_at	P	P	A	16.2	2.191	17.2	1.506	8.9	0.777	Ssc.8466.1.A1_at	P	P	A	36.5	0.978	19.5	1.054	27.5	0.888
Ssc.9353.1.A1_at	P	P	A	13.8	0.805	20.2	0.763	10.4	0.391	Ssc.9048.1.A1_at	P	P	A	68.2	0.98	35.2	1.02	63.1	1.093
Ssc.9364.1.S1_at	P	P	A	22.7	1.928	17.9	0.984	19.3	1.058	Ssc.9051.1.A1_at	P	P	A	110.5	0.797	93.6	1.362	88.9	0.773
Ssc.9436.1.A1_at	P	P	A	19	1.794	20.7	1.265	6	0.366	Ssc.9175.1.A1_at	P	P	A	37.5	0.969	26.3	1.371	36.1	1.124
Ssc.9491.1.A1_at	P	P	A	39.8	1.854	37.5	1.131	20.8	0.625	Ssc.9215.1.A1_at	P	P	A	29.4	0.996	25.4	1.736	24.6	1.004
Ssc.9509.1.A1_at	P	P	A	22.5	1.303	31.9	1.196	14.6	0.546	Ssc.9261.1.A1_at	P	P	A	16.9	0.968	17.7	2.046	10.7	0.739
Ssc.9706.1.A1_at	P	P	A	18	1.103	20.1	0.797	17.8	0.704	Ssc.9309.1.S1_at	P	P	A	59.5	0.921	55	1.718	40.8	0.761
Ssc.9711.1.S1_at	P	P	A	38.3	5.689	11.1	1.067	19	1.822	Ssc.9316.1.A1_at	P	P	A	53.4	0.597	66.4	1.497	56.6	0.763
Ssc.10489.1.A1_at	P	P	M	23.9	1.574	31.6	1.347	12.6	0.536	Ssc.9410.1.A1_at	P	P	A	17.9	0.872	7.2	0.708	19.2	1.128
Ssc.11529.1.A1_at	P	P	M	42.6	1.205	61.6	1.128	59	1.077	Ssc.946.1.S1_at	P	P	A	76.7	1.525	22.7	0.91	38.8	0.93
Ssc.11828.3.S1_at	P	P	M	46.5	1.816	37.1	0.938	34.1	0.859	Ssc.9468.1.A1_at	P	P	A	43.8	1.608	17.1	1.267	14.9	0.659
Ssc.14433.1.A1_at	P	P	M	9.7	1.091	17.9	1.304	12.2	0.886	Ssc.9639.1.A1_at	P	P	A	14.2	0.814	15.4	1.78	9	0.622
Ssc.14471.1.S1_at	P	P	M	23.9	0.457	78.3	0.968	48.1	0.593	Ssc.9663.1.A1_at	P	P	A	18.2	0.903	14.3	1.431	12.2	0.729
Ssc.15548.1.A1_at	P	P	M	32.6	1.285	35	0.893	42.5	1.081	Ssc.10393.1.S1_at	P	P	M	156.4	1.027	73.4	0.973	138.2	1.094
Ssc.15625.1.S1_at	P	P	M	42.5	1.288	48.3	0.948	48	0.939	Ssc.10573.1.A1_at	P	P	M	49.4	0.839	32.7	1.12	32.4	0.663
Ssc.16380.1.A1_at	P	P	M	46.4	7.178	13.2	1.322	8	0.799	Ssc.10596.1.A1_at	P	P	M	68.2	1.211	27.4	0.982	39.7	0.85
Ssc.16712.1.S1_at	P	P	M	68.7	2.011	38.5	0.73	33	0.623	Ssc.10715.1.A1_at	P	P	M	73.4	1.513	38.2	1.589	38.7	0.962
Ssc.16849.1.S1_at	P	P	M	60.2	2.1	56.2	1.269	49	1.103	Ssc.10786.1.A1_at	P	P	M	74.3	0.738	28.6	0.573	55.4	0.663
Ssc.17551.1.A1_at	P	P	M	32.4	1.125	37.7	0.847	44.2	0.99	Ssc.11497.1.A1_at	P	P	M	18.5	0.707	16.7	1.287	16.4	0.755
Ssc.18411.1.A1_at	P	P	M	33.1	2.243	34.7	1.523	22.1	0.967	Ssc.11870.1.A1_at	P	P	M	76.4	1.07	46.2	1.306	44.5	0.751
Ssc.18583.1.S1_at	P	P	M	8.7	0.508	19.9	0.752	28.7	1.082	Ssc.11911.1.A1_at	P	P	M	35.9	0.99	20.1	1.118	30.4	1.01
Ssc.1918.1.S1_at	P	P	M	65.7	1.321	74.3	0.967	53.5	0.694	Ssc.14537.1.S1_at	P	P	M	39.9	1.435	33.2	2.409	13.2	0.572
Ssc.19466.1.A1_at	P	P	M	10.4	1.079	13.7	0.921	5.3	0.355	Ssc.15674.1.A1_at	P	P	M	47.9	1.042	19.3	0.847	15.4	0.404
Ssc.20753.1.S1_at	P	P	M	17.9	1.314	26.3	1.25	26.9	1.274	Ssc.17424.1.S1_at	P	P	M	45.4	1.619	16.7	1.201	27.5	1.182
Ssc.21230.1.S1_at	P	P	M	15.5	1.079	26.4	1.19	20.5	0.921	Ssc.17917.1.A1_at	P	P	M	99.7	1.15	65.2	1.518	77.7	1.081
Ssc.21574.1.S1_at	P	P	M	45.4	0.974	76.2	1.058	52.1	0.721	Ssc.18004.1.A1_at	P	P	M	39.3	0.836	25.1	1.077	24.7	0.633
Ssc.21797.1.S1_at	P	P	M	15.1	0.996	27.8	1.187	14.4	0.613	Ssc.1841.1.S1_at	P	P	M	38.3	0.94	21	1.04	32.8	0.97
Ssc.2184.1.S1_at	P	P	M	31.8	1.538	24.3	0.761	25.5	0.796	Ssc.18685.1.A1_at	P	P	M	22.3	0.714	17.4	1.124	16.7	0.644
Ssc.22521.1.A1_a_at	P	P	M	21.1	2.149	19.8	1.306	9.5	0.625	Ssc.19193.1.A1_at	P	P	M	125	1	36.1	0.582	56.4	0.544
Ssc.23288.1.S1_at	P	P	M	41.8	6.011	23.9	2.225	10.2	0.947	Ssc.19193.2.S1_at	P	P	M	38.4	0.843	26.1	1.157	26.4	0.699
Ssc.24920.2.S1_a_at	P	P	M	24.5	0.77	84.6	1.72	62.4	1.265	Ssc.19511.1.A1_a_at	P	P	M	36.2	1.449	13.5	1.09	20.4	0.984
Ssc.26331.1.S1_at	P	P	M	26.8	1.272	29.8	0.916	31.8	0.974	Ssc.19722.1.S1_at	P	P	M	50.6	0.92	29.8	1.093	25.9	0.568
Ssc.26712.1.S1_a_at	P	P	M	59.9	1.348	73	1.063	31.6	0.459	Ssc.20728.1.S1_at	P	P	M	28.9	1.153	23.1	1.86	17.6	0.847
Ssc.27116.1.A1_at	P	P	M	8.7	0.904	12.6	0.848	16.7	1.121	Ssc.21917.3.S1_a_at	P	P	M	43.3	1.236	23.3	1.342	24.5	0.843
Ssc.27128.1.A1_at	P	P	M	11.2	1.631	8.4	0.792	13.6	1.278	Ssc.22230.1.A1_at	P	P	M	105.4	1.277	37.2	0.909	59.1	0.863
Ssc.27703.1.S1_at	P	P	M	17.9	1.25	10.7	0.484	21.4	0.965	Ssc.231.1.S2_at	P	P	M	37.5	0.694	27.6	1.03	31.2	0.696
Ssc.28325.1.S1_at	P	P	M	65.3	1.332	75	0.99	76.7	1.01	Ssc.23789.1.S1_at	P	P	M	56.8	1.054	24.2	0.906	42.3	0.946
Ssc.29634.1.A1_at	P	P	M	14.9	0.93	26.5	1.07	10.8	0.435	Ssc.24350.1.S1_at	P	P	M	87	0.832	60.9	1.175	97.8	1.127
Ssc.29639.1.A1_at	P	P	M	11.5	1.604	14.1	1.273	9.7	0.873	Ssc.24606.1.A1_a_at	P	P	M	38.9	1.059	26.2	1.439	22	0.722
Ssc.29997.1.A1_at	P	P	M	56.5	4.597	23.1	1.217	18.4	0.966	Ssc.24670.2.S1_at	P	P	M	53.3	1.034	33.8	1.323	31.5	0.737
Ssc.30388.1.A1_at	P	P	M	39.6	3.053	13.8	0.689	15.4	0.766	Ssc.24960.1.S1_at	P	P	M	51.4	0.816	26.9	0.862	35.3	0.676
Ssc.30787.2.S1_at	P	P	M	26	1.029	37.9	0.971	37.1	0.948	Ssc.25722.1.S1_at	P	P	M	38.4	0.954	13.5	0.677	34.9	1.046
Ssc.3621.1.S1_at	P	P	M	57.6	1.971	50.3	1.114	29.7	0.656	Ssc.25735.1.S1_at	P	P	M	38.9	0.959	16.4	0.816	35	1.041
Ssc.3670.1.S1_a_at	P	P	M	61	2.728	45.4	1.314	34.4	0.993	Ssc.26155.1.A1_at	P	P	M	62.4	0.757	37	0.905	45.6	0.667
Ssc.4665.1.S1_at	P	P	M	19.4	1.351	17.8	0.803	16.3	0.733	Ssc.26362.1.S1_at	P	P	M	28.4	1.084	14.3	1.101	19.9	0.916
Ssc.4912.1.A1_at	P	P	M	23.5	1.624	48.2	2.157	35.3	1.575	Ssc.26697.1.S1_at	P	P	M	14.2	0.814	12.8	1.48	13.1	0.905
Ssc.4922.1.A1_at	P	P	M	12.2	1.147	16.1	0.98	15.1	0.916	Ssc.26882.1.A1_at	P	P	M	26.5	0.794	28.4	1.718	28.6	1.034
Ssc.5254.1.A1_at	P	P	M	75.3	1.623	63.3	0.884	91.1	1.268	Ssc.26941.1.S1_at	P	P	M	60.3	0.749	32.8	0.822	33.1	0.495
Ssc.5412.2.A1_at	P	P	M	268.3	2.609	205.1	1.291	133.5	0.838	Ssc.2701.2.S1_at	P	P	M	90.2	1.012	47.4	1.073	80	1.082
Ssc.5705.1.S1_at	P	P	M	34.7	1.193	38.3	0.852	47.6	1.056	Ssc.27592.2.S1_at	P	P	M	31.8	0.717	25.8	1.174	45.5	1.237
Ssc.5978.3.S1_a_at	P	P	M	19.7	1.726	19.5	1.106	15.8	0.894	Ssc.29206.1.A1_at	P	P	M	20.7	0.803	15.3	1.197	4.7	0.22
Ssc.6239.1.A1_at	P	P	M	12.5	0.846	21.4	0.938	22.7	0.992	Ssc.29243.1.A1_at	P	P	M	23.6	1.159	16.3	1.615	14.2	0.841
Ssc.7781.1.A1_at	P	P	M	129.8	4.073	52.1	1.058	53.1	1.075	Ssc.29621.1.A1_at	P	P	M	121.5	0.87	59.8	0.864	93.6	0.808
Ssc.8188.1.A1_at	P	P	M	35.7	1.382	40.4	1.013	29.1	0.727	Ssc.29681.1.A1_at	P	P	M	27.2	0.971	26.8	1.93	20.2	0.869
Ssc.8288.1.A1_at	P	P	M	17.3	0.92	32.8	1.129	27.6	0.947	Ssc.29795.1.A1_at	P	P	M	15.4	0.882	12	1.387	23.9	1.651
Ssc.848.1.S1_at	P	P	M	58.4	1.154	57.9	0.741	83.6	1.067	Ssc.29991.1.A1_at	P	P	M	66.9	1.276	16.8	0.646	29.4	0.676
Ssc.9131.1.A1_at	P	P	M	119.2	0.976	205.8	1.091	176.5	0.933	Ssc.30374.1.A1_at	P	P	M	24.8	0.778	18.7	1.184	23.6	0.892
Ssc.9319.1.A1_at	P	P	M	21.6	2.424	13.8	1.002	16.6	1.202	Ssc.30717.1.S1_at	P	P	M	54.2	1.276	28.4	1.349	23.7	0.672
RPTR-Ssc-AJ002682-1_s_at	P	A	P	7.2	1.03	9.9	0.917	13.4	1.237	Ssc.31054.1.A1_at	P	P	M	50.6	1.012	24.7	0.997	31.6	0.762
Ssc.10272.1.A1_at	P	A	P	21.8	1.642	14.5	0.707	18.3	0.89	Ssc.31177.1.S1_at	P	P	M	162.8	0.939	102.8	1.196	104.6	0.727
Ssc.10285.1.A1_at	P	A	P	10.5	1.624	5.7	0.571	12.4	1.238	Ssc.31192.1.S1_at	P	P	M	51.4	0.995	25	0.976	49.9	1.165
Ssc.10500.1.A1_at	P	A	P	15.4	1.35	15.5	0.879	20.1	1.137	Ssc.4611.1.S1_at	P	P	M	26.6	0.685	25.3	1.314	40.3	1.251
Ssc.10593.2.A1_at	P	A	P	68.4	6.056	7.2	0.413	30.1	1.72	Ssc.6360.1.S1_at	P	P	M	200.1	1.19	74.6	0.895	154.1	1.105
Ssc.10610.1.A1_at	P	A	P	29.9	4.625	8.6	0.861	16.8	1.677	Ssc.6589.1.S1_a_at	P	P	M	73.2	1.939	13.7	0.732	39.7	1.268
Ssc.10620.1.A1_at	P	A	P	18.9	2.368	11.9	0.965	12.8	1.035	Ssc.6851.1.A1_at	P	P	M	29.2	0.85	19.6	1.15	41.5	1.455
Ssc.10860.1.S1_at	P	A	P	13.6	1.821	9.8	0.849	19.9	1.72	Ssc.7252.1.A1_at	P	P	M	22.7	0.797	17	1.203	14.8	0.626
Ssc.11191.1.A1_at	P	A	P	38.2	1.648	18.3	0.511	32.1	0.894	Ssc.7999.1.A1_at	P	P	M	61.4	0.955	33.3	1.045	27.6	0.517
Ssc.11289.1.A1_at	P	A	P	19.7	1.588	12.6	0.658	14.3	0.744	Ssc.8337.1.S1_a_at	P	P	M	62.8	1.058	34.7	1.179	46.4	0.942
Ssc.1138.1.A1_at	P	A	P	224.7	6.621	53.7	1.024	76.5	1.455	Ssc.9300.3.S1_at	P	P	M	77	0.858	45.1	1.014	73.4	0.986
Ssc.11434.1.S1_at	P	A	P	31.6	1.879	18.4	0.708	35.5	1.362	Ssc.10007.1.A1_at	P	A	P	43.5	2.493	0.6	0.0694	22.9	1.582
Ssc.11551.1.A1_at	P	A	P	35.3	1.985	25.2	0.918	20.7	0.751	Ssc.10060.1.A1_at	P	A	P	15	0.86	4.1	0.474	10.3	0.711
Ssc.11558.2.A1_at	P	A	P	12.6	1.948	2.7	0.27	11.6	1.157	Ssc.10063.3.S1_at	P	A	P	34.6	1.124	11.3	0.74	28.1	1.1
Ssc.11729.1.A1_at	P	A	P	68.3	7.474	9.8	0.694	16.9	1.194	Ssc.10192.1.A1_at	P	A	P	28.1	1.14	10.4	0.851	17.6	0.86
Ssc.11794.1.A1_at	P	A	P	56.6	5.57	2.1	0.134	22.4	1.423	Ssc.10202.1.A1_at	P	A	P	15.9	0.801	9.5	0.966	20.8	1.264
Ssc.11840.1.A1_at	P	A	P	28.7	2.915	9.6	0.631	21.5	1.409	Ssc.10328.1.A1_at	P	A	P	36.3	1.028	23.3	1.331	33.9	1.157
Ssc.11857.1.A1_at	P	A	P	34.3	3.229	17.3	1.054	11.1	0.674	Ssc.10365.1.A1_at	P	A	P	29.6	0.916	13.6	0.849	33.5	1.25
Ssc.11923.1.A1_at	P	A	P	87.2	12.38	13	1.195	14	1.283	Ssc.10369.1.A1_at	P	A	P	49.4	0.948	23.4	0.906	38.6	0.893
Ssc.11936.1.A1_at	P	A	P	27.9	1.884	25.1	1.098	20.7	0.902	Ssc.10376.1.A1_at	P	A	P	95.3	1.09	29.4	0.679	85.9	1.185
Ssc.12031.1.A1_at	P	A	P	86.2	5.648	7.1	0.301	29.2	1.235	Ssc.10383.1.A1_at	P	A	P	32	0.824	19.3	1.003	32.1	0.997
Ssc.12049.1.A1_at	P	A	P	24.4	1.976	18	0.944	20.2	1.056	Ssc.10391.1.A1_at	P	A	P	39.4	1.108	13.7	0.777	32.9	1.115
Ssc.12060.1.A1_at	P	A	P	24.2	1.578	7.5	0.317	21.7	0.913	Ssc.10391.2.S1_at	P	A	P	66.5	1.151	27.1	0.946	46	0.96
Ssc.12158.1.A1_at	P	A	P	7.8	1.207	6.5	0.651	6.2	0.619	Ssc.10398.1.S1_at	P	A	P	30	0.955	2.3	0.148	15.4	0.591
Ssc.12163.1.A1_at	P	A	P	27.8	2.63	8	0.49	15.6	0.952	Ssc.10427.2.A1_at	P	A	P	36.6	0.924	18.8	0.957	52.4	1.594
Ssc.12173.1.A1_at	P	A	P	30.6	2.266	20.2	0.969	12.8	0.612	Ssc.10475.1.A1_at	P	A	P	46.5	1.142	17.3	0.858	43.2	1.279
Ssc.12196.2.S1_a_at	P	A	P	14	1.022	14.1	0.666	23.2	1.093	Ssc.10487.1.A1_at	P	A	P	38.8	1.448	14.2	1.069	20.7	0.931
Ssc.12273.1.A1_at	P	A	P	22.1	0.476	1.6	0.0223	59.6	0.828	Ssc.10552.1.A1_at	P	A	P	22.6	0.964	6.5	0.559	16.6	0.853
Ssc.12400.1.S1_at	P	A	P	35.5	1.437	31.4	0.823	38.9	1.017	Ssc.10556.1.S1_at	P	A	P	60.7	1.18	31.4	1.232	47.9	1.123
Ssc.12583.1.S1_at	P	A	P	22.7	1.504	26.9	1.154	19.8	0.846	Ssc.10565.1.A1_at	P	A	P	83.7	0.964	35.2	0.818	74.6	1.036
Ssc.12698.1.S1_at	P	A	P	22.6	2.445	17.7	1.24	18.9	1.32	Ssc.10591.1.A1_at	P	A	P	19	0.901	8.4	0.804	29.7	1.698
Ssc.12787.1.A1_at	P	A	P	67.3	6.893	12.5	0.829	37.9	2.505	Ssc.10608.1.S1_at	P	A	P	38.1	1.002	15.7	0.833	22	0.698
Ssc.12788.2.A1_at	P	A	P	50	1.022	71.5	0.946	86.1	1.136	Ssc.10610.1.A1_at	P	A	P	13	0.745	7.6	0.879	12.4	0.857
Ssc.12792.1.A1_at	P	A	P	16	1.55	14.8	0.928	18.8	1.176	Ssc.10618.1.A1_at	P	A	P	71.2	1.821	28.1	1.45	16.5	0.509
Ssc.12877.1.A1_at	P	A	P	176.7	16.63	12.9	0.786	55.4	3.365	Ssc.10623.2.S1_at	P	A	P	60.9	1.011	15.9	0.533	49.4	0.989
Ssc.12897.2.A1_at	P	A	P	23.7	2.22	11.6	0.703	13	0.786	Ssc.10642.1.S1_at	P	A	P	47.1	1.616	1.8	0.125	27.3	1.129
Ssc.12929.1.A1_at	P	A	P	22.2	2.013	16.9	0.992	27.1	1.586	Ssc.10657.1.A1_at	P	A	P	41.7	0.942	16.5	0.752	21.2	0.577
Ssc.12993.1.A1_at	P	A	P	102.8	4.799	16.7	0.505	37.2	1.121	Ssc.10722.1.A1_at	P	A	P	31.4	0.975	18.7	1.171	24.7	0.924
Ssc.13051.1.A1_at	P	A	P	30.2	2.92	15.3	0.958	16.7	1.042	Ssc.10728.1.A1_at	P	A	P	28.9	1.656	10.1	1.168	13.9	0.96
Ssc.13139.1.A1_at	P	A	P	13.9	2.15	6.4	0.641	12.1	1.208	Ssc.10751.1.A1_at	P	A	P	30.8	0.823	26.1	1.407	29.1	0.937
Ssc.13213.1.A1_at	P	A	P	13.2	2.042	1.4	0.14	9.1	0.909	Ssc.10799.1.A1_at	P	A	P	28.4	0.96	11	0.75	18.6	0.758
Ssc.13280.1.A1_at	P	A	P	25.8	0.858	19.6	0.422	43.2	0.928	Ssc.10907.1.A1_at	P	A	P	68.1	0.986	34.7	1.014	52.7	0.92
Ssc.13323.1.A1_at	P	A	P	42	4.124	8.4	0.534	23.2	1.47	Ssc.10909.1.A1_at	P	A	P	40.1	0.998	13.1	0.658	33.3	0.999
Ssc.13392.1.A1_at	P	A	P	44.7	6.373	10.8	0.997	10.9	1.003	Ssc.10928.2.A1_at	P	A	P	29.2	1.106	5.7	0.436	24.3	1.11
Ssc.13470.1.A1_at	P	A	P	18.8	1.535	16.1	0.851	7.5	0.395	Ssc.10952.1.S1_at	P	A	P	113	1.322	21.7	0.512	59.3	0.836
Ssc.13608.1.A1_at	P	A	P	6.5	1.006	8.2	0.821	12.6	1.258	Ssc.10976.1.S1_at	P	A	P	21.1	1.209	7	0.809	15.4	1.064
Ssc.13785.1.A1_at	P	A	P	55.2	4.798	9.5	0.535	12.2	0.684	Ssc.10981.2.A1_at	P	A	P	28.8	0.979	9.4	0.644	31	1.27
Ssc.1414.1.A1_at	P	A	P	17	1.971	5.9	0.443	16.4	1.227	Ssc.11075.15.S1_at	P	A	P	23.5	0.901	14.2	1.099	24.5	1.133
Ssc.14168.1.A1_at	P	A	P	50	4.598	19.8	1.179	26.8	1.591	Ssc.1120.1.A1_at	P	A	P	37.8	1.076	11.6	0.666	29	0.995
Ssc.14200.1.A1_at	P	A	P	11.8	1.777	5	0.488	15.5	1.507	Ssc.11216.1.A1_at	P	A	P	44	0.835	12.2	0.467	40.2	0.919
Ssc.14224.1.A1_at	P	A	P	79.2	1.969	99	1.594	113.7	1.825	Ssc.11220.2.A1_at	P	A	P	43.8	1.161	25.8	1.38	46	1.47
Ssc.14227.1.A1_at	P	A	P	31	1.702	21.8	0.775	31.9	1.13	Ssc.11278.2.A1_at	P	A	P	56.2	1.103	23.5	0.931	44	1.041
Ssc.14290.1.A1_at	P	A	P	43	3.555	11.9	0.637	22.8	1.217	Ssc.1128.1.S1_at	P	A	P	122.6	2.447	13	0.524	49.3	1.186
Ssc.14313.1.A1_at	P	A	P	71.7	4.877	21.9	0.964	25.4	1.115	Ssc.11289.1.A1_at	P	A	P	41.9	1.251	22.5	1.356	20.8	0.749
Ssc.14430.1.A1_at	P	A	P	11.2	1.733	7.3	0.731	14.1	1.408	Ssc.11344.1.S1_at	P	A	P	71	1.214	29.4	1.014	61.9	1.276
Ssc.1511.1.S1_a_at	P	A	P	17.5	2.406	11.3	1.006	20.5	1.819	Ssc.11406.3.A1_at	P	A	P	31	1.542	7.2	0.723	18.8	1.127
Ssc.15372.1.A1_at	P	A	P	20.3	1.398	14.2	0.633	20.2	0.898	Ssc.11421.2.A1_at	P	A	P	26.9	1.085	9.9	0.806	25.5	1.24
Ssc.15415.1.S1_at	P	A	P	17	1.214	2.5	0.116	30.1	1.387	Ssc.11437.1.A1_at	P	A	P	27.5	1.258	1.3	0.12	21	1.158
Ssc.15853.1.A1_s_at	P	A	P	20.7	2.025	9.6	0.608	29.8	1.882	Ssc.11502.1.A1_at	P	A	P	21.6	0.783	10.3	0.754	19.8	0.866
Ssc.16072.1.A1_at	P	A	P	14.6	2.259	4.8	0.481	10	0.998	Ssc.11511.1.S1_at	P	A	P	52	1.532	10.8	0.642	35.6	1.264
Ssc.16107.1.S1_at	P	A	P	13.6	1.463	11.2	0.78	12.1	0.84	Ssc.11543.1.A1_at	P	A	P	31.1	1.504	11	1.073	15.9	0.927
Ssc.1615.1.A1_at	P	A	P	92.6	4.524	14.4	0.455	32.2	1.015	Ssc.11547.1.S1_at	P	A	P	88.4	1.135	36.4	0.943	75	1.16
Ssc.16188.1.A1_at	P	A	P	18.3	2.831	3.9	0.391	8.8	0.879	Ssc.11558.2.A1_at	P	A	P	19.5	1.117	2.7	0.312	12.8	0.883
Ssc.16202.1.S1_at	P	A	P	12	1.657	4.3	0.384	11.3	1.007	Ssc.11563.1.S1_at	P	A	P	66.6	1.27	13.2	0.508	35.8	0.823
Ssc.16289.1.A1_at	P	A	P	7.7	1.191	2.3	0.23	7.4	0.739	Ssc.11564.1.A1_at	P	A	P	28.9	0.965	15.9	1.071	25.9	1.042
Ssc.16435.1.S1_at	P	A	P	10.7	1.655	9.9	0.992	11.7	1.168	Ssc.11576.1.A1_at	P	A	P	36	0.994	10	0.557	35.9	1.195
Ssc.16521.1.S1_at	P	A	P	68.1	3.153	32.9	0.986	46.1	1.378	Ssc.116.1.S1_at	P	A	P	61.3	0.989	16.4	0.534	64.8	1.261
Ssc.16630.1.S1_at	P	A	P	28.7	1.411	30.3	0.964	41	1.301	Ssc.11612.2.A1_at	P	A	P	19.2	0.867	11.3	1.029	24.3	1.323
Ssc.16705.1.S1_at	P	A	P	33.3	1.327	31.5	0.813	42	1.08	Ssc.11670.3.A1_at	P	A	P	16.7	0.522	14	0.883	27.2	1.025
Ssc.16712.2.S1_at	P	A	P	20.2	1.338	21	0.901	16.7	0.714	Ssc.11828.3.S1_at	P	A	P	52.2	0.755	36.4	1.062	97.4	1.698
Ssc.16767.1.S1_at	P	A	P	14.6	0.31	42	0.578	116.4	1.597	Ssc.11892.1.A1_at	P	A	P	48.4	2.774	2.7	0.312	22.7	1.568
Ssc.17063.2.S1_at	P	A	P	13.3	1.005	5.9	0.289	20.4	0.995	Ssc.11909.1.S1_at	P	A	P	72.7	0.994	28.4	0.784	61	1.006
Ssc.17083.1.S1_at	P	A	P	26.8	1.417	17.5	0.599	45.9	1.566	Ssc.11945.1.A1_at	P	A	P	48.9	1.592	21.6	1.419	29	1.138
Ssc.17097.1.A1_at	P	A	P	10.8	1.466	9.6	0.844	13.2	1.156	Ssc.11948.1.A1_at	P	A	P	48.4	1.009	17.1	0.72	39.4	0.991
Ssc.17440.1.S1_at	P	A	P	25.9	3.34	12.8	1.069	29.1	2.422	Ssc.11948.2.S1_at	P	A	P	43.3	1.085	18.1	0.915	50.9	1.537
Ssc.1747.2.S1_at	P	A	P	25.4	0.992	39.9	1.008	33.9	0.854	Ssc.11969.1.A1_at	P	A	P	22.6	1.161	10.6	1.099	20.6	1.276
Ssc.17671.1.S1_at	P	A	P	167.9	5.469	42.2	0.89	72.9	1.533	Ssc.12023.2.S1_at	P	A	P	35.8	1.354	6.4	0.488	26.3	1.199
Ssc.17766.1.A1_at	P	A	P	18.9	0.767	17.3	0.455	36.4	0.954	Ssc.12033.1.A1_at	P	A	P	35.9	1.127	19.7	1.248	23	0.871
Ssc.17845.1.A1_at	P	A	P	33.7	5.213	0.8	0.0801	18.1	1.807	Ssc.12068.1.A1_at	P	A	P	44.5	1.796	12	0.977	27.5	1.338
Ssc.17894.1.A1_at	P	A	P	22.6	1.169	18.6	0.623	43.1	1.439	Ssc.12083.2.S1_at	P	A	P	27.3	0.907	7.1	0.476	40.4	1.618
Ssc.17979.1.A1_at	P	A	P	11.4	1.518	9.2	0.793	16.5	1.418	Ssc.1209.1.S1_at	P	A	P	53.7	0.673	29.5	0.746	47.5	0.718
Ssc.18051.2.A1_at	P	A	P	21.3	3.083	7.9	0.74	10.5	0.981	Ssc.12160.1.A1_at	P	A	P	21.3	0.855	3.8	0.308	22.1	1.07
Ssc.18096.1.A1_at	P	A	P	12.1	1.872	3.1	0.31	10.7	1.068	Ssc.12196.2.S1_a_at	P	A	P	44.4	1.201	11.8	0.644	30	0.978
Ssc.18174.1.A1_at	P	A	P	11.7	1.81	7.5	0.751	11.5	1.148	Ssc.12225.1.A1_at	P	A	P	82.9	1.16	34.1	0.963	48.6	0.82
Ssc.18410.1.A1_at	P	A	P	6.8	1.052	0.4	0.0401	11.5	1.148	Ssc.12270.1.A1_at	P	A	P	34.2	1.096	17.3	1.118	28	1.082
Ssc.18671.1.A1_at	P	A	P	36.5	2.493	23.9	1.057	21.4	0.943	Ssc.12286.1.A1_at	P	A	P	49	0.651	37	0.992	62.9	1.008
Ssc.18855.1.A1_at	P	A	P	22.7	1.986	8.4	0.476	24	1.355	Ssc.12290.1.A1_at	P	A	P	24.2	0.766	3.8	0.243	27.9	1.065
Ssc.18893.1.A1_at	P	A	P	89.7	5.704	19.9	0.819	16.4	0.673	Ssc.12300.1.A1_at	P	A	P	78.8	1.115	31.2	0.891	85.5	1.458
Ssc.18898.1.A1_s_at	P	A	P	14.9	1.095	3.4	0.162	17.1	0.811	Ssc.12403.2.S1_at	P	A	P	27.1	0.874	17.3	1.126	45	1.75
Ssc.18901.1.A1_at	P	A	P	11	1.692	0.9	0.0896	14.5	1.439	Ssc.12414.2.S1_at	P	A	P	55.1	1.149	8.9	0.375	57.4	1.443
Ssc.18948.1.S1_at	P	A	P	64	9.555	16	1.547	37.2	3.585	Ssc.12438.1.A1_at	P	A	P	12.8	0.48	8.6	0.651	24.4	1.104
Ssc.18959.1.A1_at	P	A	P	18.2	0.432	60.7	0.933	56.9	0.872	Ssc.12462.1.A1_at	P	A	P	14.4	0.825	1.3	0.15	11.8	0.815
Ssc.18996.2.A1_a_at	P	A	P	35.1	1.054	36.3	0.705	51.2	0.992	Ssc.12492.1.A1_at	P	A	P	57.4	0.977	22.8	0.783	54	1.108
Ssc.19094.1.A1_at	P	A	P	16.4	2.537	5.5	0.551	10.6	1.058	Ssc.12541.1.A1_at	P	A	P	48.2	1.875	10.8	0.848	19.8	0.929
Ssc.19179.1.A1_at	P	A	P	6.8	1.052	5.1	0.511	14.8	1.478	Ssc.12593.1.A1_at	P	A	P	45.7	1.206	14.4	0.767	44.4	1.412
Ssc.19194.1.A1_at	P	A	P	78.7	1.425	99.6	1.167	84.4	0.986	Ssc.12622.2.A1_a_at	P	A	P	76.5	0.875	24.5	0.565	82.5	1.137
Ssc.19208.1.S1_at	P	A	P	22.9	3.485	9.6	0.946	12.7	1.247	Ssc.12664.2.S1_at	P	A	P	38.2	0.898	5.8	0.275	39.8	1.128
Ssc.19244.1.S1_at	P	A	P	43.1	1.593	21.5	0.515	26.7	0.637	Ssc.12686.1.A1_at	P	A	P	28.2	1.012	2.6	0.188	28.5	1.233
Ssc.19638.1.S1_at	P	A	P	21.1	1.759	18.7	1.009	14.7	0.791	Ssc.12777.1.A1_at	P	A	P	42.9	1.36	15.3	0.978	25.5	0.974
Ssc.19761.1.S1_at	P	A	P	38.8	4.375	7.6	0.555	13.3	0.968	Ssc.12867.1.A1_at	P	A	P	46.7	0.885	18.4	0.703	63.2	1.443
Ssc.20313.1.S1_at	P	A	P	33.5	1.652	31.6	1.009	23.6	0.751	Ssc.12882.1.A1_at	P	A	P	78	1.473	14.4	0.549	66.5	1.514
Ssc.21179.1.S1_at	P	A	P	33.7	1.252	26.7	0.642	42.5	1.02	Ssc.12939.1.S1_at	P	A	P	68.6	1.377	21.5	0.871	22.2	0.537
Ssc.21570.2.S1_at	P	A	P	30.7	0.988	39.7	0.827	54	1.121	Ssc.12968.1.A1_at	P	A	P	45.1	1.127	17.3	0.873	38.4	1.157
Ssc.21622.1.A1_at	P	A	P	12.7	1.012	15.9	0.82	19.2	0.988	Ssc.13036.1.A1_at	P	A	P	17.4	0.997	5.9	0.682	12	0.829
Ssc.21689.1.S1_at	P	A	P	16.8	1.653	5	0.318	17.5	1.111	Ssc.13037.1.A1_at	P	A	P	44.6	0.892	22.6	0.912	43.1	1.039
Ssc.21702.1.S1_at	P	A	P	8.7	0.955	9.7	0.69	16.2	1.148	Ssc.13124.1.S1_at	P	A	P	40.1	1.092	18.2	1	35.5	1.166
Ssc.21748.1.S1_at	P	A	P	18.7	1.441	17.5	0.873	25	1.243	Ssc.13137.3.S1_at	P	A	P	30.7	1.127	10.6	0.785	11.6	0.513
Ssc.21772.1.S1_at	P	A	P	15.9	1.337	13.5	0.735	15.5	0.841	Ssc.13163.1.A1_s_at	P	A	P	28	1.276	9.5	0.874	20.5	1.126
Ssc.21900.2.A1_at	P	A	P	44.3	1.614	19.8	0.467	38	0.894	Ssc.13167.1.A1_at	P	A	P	80	1.176	15.7	0.466	56	0.992
Ssc.21909.1.S1_at	P	A	P	33.5	1.838	14.3	0.508	29.2	1.034	Ssc.13196.1.A1_at	P	A	P	15.9	0.911	3.6	0.416	14.8	1.022
Ssc.22058.2.S1_at	P	A	P	33.5	1.848	25.4	0.907	37.9	1.349	Ssc.13228.1.A1_at	P	A	P	18	0.78	11.7	1.023	14.4	0.752
Ssc.22107.1.A1_at	P	A	P	13.1	1.331	9.4	0.618	25.3	1.66	Ssc.13232.2.A1_s_at	P	A	P	22.7	0.928	6.9	0.569	17.4	0.858
Ssc.22208.1.A1_at	P	A	P	24.8	3.836	5.3	0.531	11.2	1.118	Ssc.13241.1.A1_at	P	A	P	26.3	0.722	9.1	0.504	20.3	0.672
Ssc.22371.1.A1_at	P	A	P	35.9	3.741	18.4	1.241	10.8	0.726	Ssc.13243.1.A1_at	P	A	P	28.8	0.91	14.6	0.93	28.1	1.07
Ssc.22396.1.A1_at	P	A	P	42.8	1.468	41.6	0.924	67.9	1.503	Ssc.13267.2.S1_at	P	A	P	78.7	1.02	33.2	0.868	117.1	1.829
Ssc.22553.1.A1_at	P	A	P	19.8	1.701	6	0.334	13.6	0.754	Ssc.13283.1.S1_at	P	A	P	18.9	0.804	6.5	0.558	23.3	1.196
Ssc.22727.1.A1_at	P	A	P	29.9	2.053	24.6	1.093	23.1	1.024	Ssc.13291.1.S1_at	P	A	P	45.4	1.071	15	0.714	32.7	0.929
Ssc.2282.1.A1_at	P	A	P	22.7	2.029	1.6	0.0926	13.6	0.785	Ssc.13359.1.A1_at	P	A	P	41.3	1.25	6.3	0.385	24.1	0.879
Ssc.2290.2.S1_at	P	A	P	12.7	0.888	10.4	0.471	32.1	1.448	Ssc.13381.1.A1_at	P	A	P	32.3	1.851	6.8	0.786	14.4	0.995
Ssc.22918.1.A1_at	P	A	P	14.4	1.269	0.9	0.0514	16.4	0.933	Ssc.13396.1.A1_at	P	A	P	45.6	0.942	20	0.834	24.4	0.608
Ssc.23264.1.A1_at	P	A	P	33	1.753	22.9	0.787	41.9	1.436	Ssc.13457.1.A1_at	P	A	P	46.5	1.502	8.7	0.567	28.8	1.122
Ssc.2329.1.A1_at	P	A	P	30.2	2.434	17.5	0.913	26.1	1.358	Ssc.13481.1.A1_at	P	A	P	23	1.318	3.2	0.37	21.8	1.506
Ssc.23358.1.A1_at	P	A	P	18.4	2.846	15.1	1.512	10.6	1.058	Ssc.13557.1.A1_at	P	A	P	39.5	1.142	7.9	0.461	36.6	1.275
Ssc.23435.1.A1_at	P	A	P	58.4	1.009	108.2	1.211	88.8	0.991	Ssc.13585.1.S3_at	P	A	P	33.6	1.265	6.9	0.524	52.5	2.383
Ssc.23457.1.S1_at	P	A	P	32.8	1.452	23.5	0.674	37	1.058	Ssc.13630.3.A1_at	P	A	P	11.6	0.523	22.6	2.057	11	0.598
Ssc.2364.1.S1_at	P	A	P	12	0.773	8.6	0.359	17.7	0.736	Ssc.13659.1.A1_at	P	A	P	29.6	1.322	20.4	1.838	12.4	0.668
Ssc.23758.1.S1_at	P	A	P	28.5	2.03	18.4	0.849	25.4	1.168	Ssc.13717.1.A1_at	P	A	P	24.8	0.97	5.1	0.403	21.8	1.028
Ssc.23909.1.A1_at	P	A	P	35.4	5.476	5.3	0.531	11.9	1.188	Ssc.13768.1.S1_at	P	A	P	66.6	0.965	24.2	0.707	41.6	0.727
Ssc.24067.1.A1_at	P	A	P	17.8	1.36	18.6	0.92	21.9	1.08	Ssc.13769.1.S1_at	P	A	P	46	0.241	6.2	0.0655	39.4	0.249
Ssc.24317.2.S1_at	P	A	P	19.8	1.096	26	0.931	26.9	0.961	Ssc.1382.1.S1_at	P	A	P	57.2	1.153	23.6	0.96	46	1.118
Ssc.2452.1.A1_at	P	A	P	30.1	1.157	13.4	0.334	38.4	0.953	Ssc.13868.1.A1_at	P	A	P	31.4	1.525	8.7	0.852	19.6	1.148
Ssc.24596.1.S1_at	P	A	P	32	3.104	9.3	0.584	26.9	1.684	Ssc.13948.2.A1_a_at	P	A	P	77.3	1.362	28	0.995	47.3	1.005
Ssc.24627.1.A1_at	P	A	P	15.3	0.82	34	1.18	67.9	2.349	Ssc.13952.1.A1_at	P	A	P	32.4	1.355	13	1.097	25.9	1.305
Ssc.24634.1.A1_at	P	A	P	11	1.702	10.9	1.092	13.2	1.318	Ssc.1411.1.S1_at	P	A	P	40.7	1.084	17.5	0.94	33	1.06
Ssc.24683.1.A1_at	P	A	P	10.2	1.578	4.2	0.421	7.5	0.749	Ssc.14185.1.A1_at	P	A	P	34.1	1.122	19.3	1.282	32.8	1.301
Ssc.24686.1.A1_at	P	A	P	10.9	0.894	13.9	0.738	25.3	1.339	Ssc.14189.1.A1_at	P	A	P	57	1.322	14.7	0.688	25.9	0.724
Ssc.24799.1.S1_at	P	A	P	20.8	1.231	15	0.575	18.6	0.711	Ssc.14190.1.A1_at	P	A	P	84	1.535	17.4	0.641	55	1.211
Ssc.24818.1.A1_at	P	A	P	43.6	2.582	18.3	0.702	31.5	1.204	Ssc.14209.1.A1_at	P	A	P	32.8	1.275	11.3	0.886	19.7	0.923
Ssc.24845.1.S1_at	P	A	P	19.2	1.501	14.8	0.749	10	0.505	Ssc.14266.1.A1_at	P	A	P	32.7	1.081	11.1	0.74	25.4	1.012
Ssc.24860.1.A1_at	P	A	P	18.5	2.862	9.3	0.931	10	0.998	Ssc.14279.1.A1_at	P	A	P	27.9	1.202	0.4	0.0348	29.4	1.527
Ssc.24865.2.A1_at	P	A	P	51.4	4.146	13.7	0.715	20.5	1.067	Ssc.14290.1.A1_at	P	A	P	36.5	1.118	12.1	0.748	23.9	0.882
Ssc.24883.1.A1_at	P	A	P	13.7	1.408	2	0.133	7.3	0.484	Ssc.14307.1.A1_at	P	A	P	31.8	1.473	4.3	0.402	17.4	0.972
Ssc.24916.1.S1_at	P	A	P	40.5	1.509	27	0.651	41.2	0.991	Ssc.14322.1.A1_at	P	A	P	43.1	1.416	12.1	0.802	36	1.426
Ssc.24955.1.S1_at	P	A	P	9.7	0.921	13.8	0.848	17.6	1.079	Ssc.14333.1.A1_at	P	A	P	41.8	1.559	9	0.677	24.4	1.097
Ssc.25010.1.A1_at	P	A	P	16.7	2.583	3.9	0.391	6.8	0.679	Ssc.14338.1.A1_at	P	A	P	15.4	0.882	6.6	0.763	14.9	1.029
Ssc.25020.1.S1_at	P	A	P	18.6	1.288	17.9	0.803	31.2	1.395	Ssc.14340.3.S1_at	P	A	P	33.3	0.903	10.7	0.585	42.2	1.38
Ssc.25029.2.S1_at	P	A	P	12.7	1.137	12.4	0.719	12.4	0.716	Ssc.14374.1.A1_at	P	A	P	30.6	1.141	9.3	0.699	25.2	1.132
Ssc.25044.1.S1_at	P	A	P	27.3	1.531	20.8	0.755	35.1	1.271	Ssc.14403.1.S1_at	P	A	P	22.8	0.816	7.5	0.541	27.1	1.169
Ssc.25103.1.S1_at	P	A	P	37.3	3.455	15.3	0.918	16.2	0.969	Ssc.14412.1.A1_at	P	A	P	13	0.637	10.9	1.078	15.6	0.922
Ssc.25124.1.S1_at	P	A	P	12.8	1.218	6.8	0.419	17.9	1.099	Ssc.14422.1.A1_at	P	A	P	46.7	1.997	23.7	2.045	22.7	1.17
Ssc.2515.1.S1_at	P	A	P	35.8	1.976	22.4	0.8	28.2	1.004	Ssc.1447.1.A1_at	P	A	P	27.7	1.163	9.4	0.796	16.9	0.855
Ssc.25236.1.S1_at	P	A	P	24.1	1.513	16.2	0.659	19.3	0.782	Ssc.14474.1.S1_at	P	A	P	17.5	0.406	15.4	0.722	26.2	0.734
Ssc.25240.2.S1_at	P	A	P	14.6	0.991	24.7	1.085	22.3	0.977	Ssc.14476.1.S1_at	P	A	P	33.8	1.205	2.2	0.158	39.5	1.697
Ssc.25306.1.S1_at	P	A	P	15.4	1.097	10.6	0.489	21.1	0.97	Ssc.14525.1.S1_at	P	A	P	51.2	1.776	32	2.239	24.1	1.008
Ssc.25396.1.A1_at	P	A	P	19.4	3.001	4.4	0.441	9.7	0.969	Ssc.14573.1.S1_at	P	A	P	36.4	0.629	19.3	0.673	50.7	1.057
Ssc.2542.1.S1_at	P	A	P	18.4	1.226	16.4	0.708	25.6	1.101	Ssc.1485.1.A1_at	P	A	P	42	1.379	24.7	1.636	15.7	0.621
Ssc.25457.1.S1_at	P	A	P	37	2.527	21	0.929	24.3	1.071	Ssc.15173.2.A1_at	P	A	P	25.1	0.582	20	0.936	44.8	1.252
Ssc.25524.1.S1_at	P	A	P	22.9	1.882	15.2	0.809	21	1.114	Ssc.15240.3.A1_at	P	A	P	54.7	0.949	17.9	0.626	27.7	0.579
Ssc.25687.1.S1_at	P	A	P	77.3	1.197	84.1	0.843	84.4	0.843	Ssc.15255.1.S1_a_at	P	A	P	38	0.861	24.2	1.106	22	0.601
Ssc.25797.1.S1_at	P	A	P	25.4	2.003	17.6	0.899	19.2	0.977	Ssc.1526.1.S1_at	P	A	P	32.8	0.854	19.4	1.019	48.2	1.513
Ssc.25862.1.S1_at	P	A	P	19.4	0.964	16.3	0.524	28.9	0.927	Ssc.15266.2.S1_at	P	A	P	32.2	1.037	12.1	0.786	11.5	0.447
Ssc.25969.1.S1_at	P	A	P	23.3	1.573	20.8	0.909	18.2	0.793	Ssc.15285.1.S1_at	P	A	P	45.9	1.111	25.2	1.23	47.7	1.391
Ssc.26128.1.S1_at	P	A	P	10.7	1.655	1.4	0.14	12.9	1.288	Ssc.1532.2.A1_at	P	A	P	31.2	0.901	9.4	0.548	24.5	0.853
Ssc.26253.1.S1_at	P	A	P	132.4	10.56	17.9	0.924	20.9	1.076	Ssc.15379.1.S1_at	P	A	P	62.2	0.468	15.6	0.237	15.4	0.14
Ssc.26362.1.S1_at	P	A	P	13.6	1.402	11.9	0.794	12	0.798	Ssc.15397.2.S1_at	P	A	P	38.2	0.949	13	0.651	37	1.108
Ssc.26409.1.S1_a_at	P	A	P	15.3	1.83	15.9	1.231	18.8	1.451	Ssc.15400.1.S1_at	P	A	P	27.2	1.383	16.6	1.702	20.5	1.256
Ssc.26412.1.S1_at	P	A	P	65.6	3.424	29.4	0.994	44.7	1.506	Ssc.15415.1.S1_at	P	A	P	38.3	1.013	18.5	0.987	30.8	0.982
Ssc.26461.1.S1_at	P	A	P	34.4	1.086	38.4	0.785	56.5	1.152	Ssc.1544.1.S1_at	P	A	P	18	0.718	5.3	0.426	21	1.01
Ssc.26548.1.S1_at	P	A	P	12.5	1.435	18.8	1.397	12.4	0.919	Ssc.15530.1.S1_at	P	A	P	46.7	1.918	10.5	0.87	20.3	1.005
Ssc.26563.1.A1_at	P	A	P	16.6	2.568	7.9	0.791	6.7	0.669	Ssc.15578.1.A1_at	P	A	P	27.1	1.225	8.5	0.775	29.1	1.586
Ssc.26616.1.S1_at	P	A	P	18.8	2.141	12.3	0.907	13.9	1.022	Ssc.15591.1.S1_at	P	A	P	32.7	1.082	7.8	0.521	23	0.918
Ssc.26621.1.S1_at	P	A	P	12.7	1.357	8.4	0.581	19.8	1.366	Ssc.15635.1.S1_a_at	P	A	P	88	1.746	6.8	0.272	49.2	1.177
Ssc.26684.1.A1_at	P	A	P	16.9	2.375	11.8	1.073	8.7	0.789	Ssc.15705.1.A1_at	P	A	P	108.3	3.171	18.7	1.105	51.7	1.825
Ssc.26882.1.A1_at	P	A	P	33.8	2.736	13.2	0.692	18.5	0.966	Ssc.15710.2.S1_at	P	A	P	62.7	1.141	14.5	0.532	54.4	1.194
Ssc.26918.1.A1_at	P	A	P	21.1	2.717	13.3	1.109	25.3	2.103	Ssc.15736.2.A1_at	P	A	P	137.6	1.174	42.7	0.735	114.6	1.179
Ssc.26945.1.S1_at	P	A	P	16	1.196	21	1.016	20.4	0.984	Ssc.15769.1.S1_at	P	A	P	100.3	0.988	33.6	0.668	85.2	1.012
Ssc.26989.1.A1_at	P	A	P	23.9	2.473	12.2	0.817	14.2	0.948	Ssc.15801.1.S1_at	P	A	P	43.2	1.192	13.5	0.752	61.3	2.039
Ssc.27044.1.A1_at	P	A	P	23	1.707	11	0.529	12.9	0.618	Ssc.15821.1.S1_at	P	A	P	17.5	0.981	6.8	0.769	20.2	1.365
Ssc.27056.1.A1_at	P	A	P	16	2.083	7.5	0.632	9.7	0.815	Ssc.15829.1.S1_at	P	A	P	29.6	1.035	11.7	0.825	32.3	1.361
Ssc.27072.1.S1_at	P	A	P	17.5	1.944	12.3	0.885	16.1	1.155	Ssc.1583.2.S1_at	P	A	P	50.2	1.003	16.6	0.669	35.2	0.847
Ssc.27094.1.A1_at	P	A	P	12.4	1.918	0.7	0.0701	13.5	1.348	Ssc.15848.1.S1_at	P	A	P	23.4	1.166	8.3	0.834	20.3	1.219
Ssc.27133.1.A1_at	P	A	P	16.7	2.545	10.6	1.046	9.1	0.895	Ssc.15850.1.S1_a_at	P	A	P	48.9	1.166	9.7	0.467	68.9	1.981
Ssc.27164.1.S1_at	P	A	P	10.8	1.075	9.3	0.599	21	1.349	Ssc.15857.1.S1_x_at	P	A	P	62.9	2.212	14.2	1.007	21	0.89
Ssc.27217.1.A1_at	P	A	P	16.6	0.987	20.3	0.781	27.1	1.04	Ssc.15857.2.S1_x_at	P	A	P	50.1	1.789	15.5	1.117	11.7	0.504
Ssc.2722.1.S1_at	P	A	P	34.9	1.265	51.3	1.204	50.9	1.191	Ssc.15893.1.S1_at	P	A	P	35.4	1.049	15.9	0.951	37.8	1.351
Ssc.27235.1.S1_at	P	A	P	17.3	1.348	3.3	0.166	21.7	1.091	Ssc.15902.1.S1_at	P	A	P	69.2	1.091	25.2	0.801	53.1	1.009
Ssc.27280.1.A1_at	P	A	P	18.4	2.52	7.4	0.656	15.2	1.344	Ssc.15927.1.S1_at	P	A	P	38	1.85	7.5	0.737	16.3	0.957
Ssc.27286.1.A1_at	P	A	P	30.4	4.04	8.4	0.723	14.1	1.209	Ssc.15927.2.S1_at	P	A	P	32.7	1.874	2.8	0.324	36	2.487
Ssc.27417.1.S1_at	P	A	P	49	6.333	12.8	1.071	18	1.502	Ssc.1597.1.S1_at	P	A	P	31.5	1.805	7.5	0.867	13.8	0.953
Ssc.27425.1.A1_at	P	A	P	15.2	2.351	5.5	0.551	14.3	1.428	Ssc.16007.1.S1_at	P	A	P	56.2	1.519	18.1	0.987	51.5	1.678
Ssc.2743.1.S1_at	P	A	P	29	2.078	4.8	0.223	24	1.11	Ssc.16043.1.S1_at	P	A	P	25.9	1.085	4.8	0.406	38.7	1.954
Ssc.27452.1.S1_at	P	A	P	22.8	2.777	10.3	0.812	17.5	1.376	Ssc.16058.1.S1_at	P	A	P	49.4	0.991	25.5	1.032	41.7	1.009
Ssc.27455.1.S1_at	P	A	P	21.9	2.027	11.8	0.707	17	1.016	Ssc.16106.1.S1_at	P	A	P	22.6	0.844	8.6	0.648	33.3	1.498
Ssc.27491.1.A1_at	P	A	P	68.2	6.266	3.2	0.19	25.4	1.506	Ssc.16107.1.S1_at	P	A	P	29.1	1.16	6	0.482	26	1.249
Ssc.27590.2.S1_a_at	P	A	P	33.5	3.093	11.7	0.699	22.2	1.323	Ssc.16154.1.S1_at	P	A	P	55.7	1.007	22.8	0.832	59.6	1.299
Ssc.27786.2.S1_at	P	A	P	81.4	5.518	13.6	0.597	23.1	1.011	Ssc.16165.1.S1_at	P	A	P	19.8	0.93	15.7	1.488	18.9	1.07
Ssc.27811.2.S1_at	P	A	P	14.7	0.986	10.4	0.452	23.4	1.014	Ssc.16221.1.S1_at	P	A	P	44.1	1.647	13.5	1.017	37.1	1.67
Ssc.27959.1.S1_at	P	A	P	51.3	3.708	21.4	1.001	29.6	1.381	Ssc.16231.1.S1_a_at	P	A	P	26.7	0.925	20.2	1.412	15.5	0.647
Ssc.27997.1.A1_at	P	A	P	22	2.342	2.4	0.165	14.1	0.969	Ssc.16328.1.S1_at	P	A	P	85.6	1.355	4.2	0.134	50	0.954
Ssc.28041.1.A1_at	P	A	P	22.7	3.505	4	0.4	13.7	1.365	Ssc.16336.1.S2_at	P	A	P	46.3	1.534	10.8	0.722	39.5	1.577
Ssc.28127.1.A1_at	P	A	P	12.8	1.98	3.2	0.32	14.4	1.438	Ssc.16338.1.S1_at	P	A	P	61.3	1.169	29.5	1.135	46.7	1.073
Ssc.28159.1.A1_at	P	A	P	66.9	7.921	8.4	0.644	23	1.758	Ssc.16364.1.S1_at	P	A	P	60.8	0.712	43.6	1.029	48.8	0.688
Ssc.28175.1.A1_at	P	A	P	21.5	2.817	10.2	0.865	13.2	1.116	Ssc.16392.2.A1_a_at	P	A	P	43.5	1.008	10.4	0.486	35.5	0.992
Ssc.2821.1.A1_at	P	A	P	31.5	1.575	22.7	0.735	31.3	1.01	Ssc.16467.2.S1_at	P	A	P	37.1	0.543	29.1	0.859	58.4	1.03
Ssc.28263.1.A1_at	P	A	P	9.7	1.361	1.8	0.164	15.3	1.386	Ssc.16577.1.A1_at	P	A	P	38.9	0.944	17.7	0.867	36.1	1.056
Ssc.28499.1.S1_at	P	A	P	49.8	5.686	10.2	0.754	17	1.253	Ssc.16640.3.S1_at	P	A	P	54.4	1.246	16.3	0.754	23.8	0.657
Ssc.28675.1.A1_at	P	A	P	31.3	1.011	28	0.585	47.3	0.986	Ssc.16679.1.S1_at	P	A	P	49.1	0.721	21	0.622	53	0.938
Ssc.28686.1.S1_at	P	A	P	22.8	1.743	14.9	0.737	22.2	1.095	Ssc.16730.1.S1_at	P	A	P	45.8	1.387	15.8	0.966	46.9	1.712
Ssc.2900.1.A1_at	P	A	P	18.9	2.28	12.9	1.008	15.2	1.184	Ssc.1689.1.S1_at	P	A	P	91.3	0.84	37.8	0.701	51.9	0.575
Ssc.29020.1.A1_at	P	A	P	17.8	1.911	7.4	0.514	21.6	1.496	Ssc.1693.1.S1_at	P	A	P	179.6	1.11	48.6	0.606	141.3	1.053
Ssc.29125.1.A1_at	P	A	P	28.9	2.261	6.3	0.319	23.1	1.166	Ssc.16948.1.A1_at	P	A	P	52	1.057	6.2	0.254	37.1	0.909
Ssc.29155.1.A1_at	P	A	P	9.8	1.516	7.4	0.741	5.4	0.539	Ssc.16979.3.S1_a_at	P	A	P	198	0.596	95.4	0.58	146.4	0.531
Ssc.29183.1.A1_at	P	A	P	51.6	6.126	9.4	0.723	19.4	1.487	Ssc.17001.1.S1_at	P	A	P	109.2	0.999	38.6	0.713	121.9	1.345
Ssc.29260.1.A1_at	P	A	P	15.9	2.071	11.3	0.953	9.8	0.824	Ssc.17016.1.S1_at	P	A	P	31.3	1.17	3	0.226	25.8	1.162
Ssc.29270.1.A1_at	P	A	P	53.8	1.251	89.3	1.345	62.3	0.935	Ssc.17063.2.S1_at	P	A	P	41.7	1.167	14	0.791	39.2	1.323
Ssc.29275.1.A1_at	P	A	P	14.3	1.679	10.2	0.776	13.1	0.993	Ssc.17155.1.A1_at	P	A	P	27.8	1.086	8.3	0.654	30.2	1.422
Ssc.293.1.S1_at	P	A	P	7.8	0.979	5.1	0.414	12.6	1.021	Ssc.17188.1.A1_at	P	A	P	89.7	1.457	24.8	0.812	50	0.979
Ssc.29484.1.A1_at	P	A	P	57.1	1.442	49.8	0.814	82.5	1.345	Ssc.17283.3.S1_at	P	A	P	34.4	1.054	15.3	0.946	21	0.776
Ssc.29512.1.A1_at	P	A	P	27.3	3.333	0.5	0.0395	12.7	1.001	Ssc.17311.1.A1_at	P	A	P	57.5	1.224	17.6	0.756	62.2	1.596
Ssc.29569.1.A1_at	P	A	P	13.2	2.042	10.2	1.022	10.4	1.038	Ssc.17330.3.A1_at	P	A	P	31.2	1.672	4.8	0.519	17.8	1.15
Ssc.29640.1.A1_at	P	A	P	17.6	1.299	1.2	0.0573	26.5	1.262	Ssc.17365.1.S1_at	P	A	P	14.2	0.814	2.9	0.335	16.7	1.154
Ssc.29671.1.A1_at	P	A	P	12.3	1.903	1.9	0.19	8	0.799	Ssc.17375.1.S1_at	P	A	P	28.9	1.598	8.6	0.959	38.2	2.546
Ssc.29681.1.A1_at	P	A	P	10	0.963	16.5	1.029	31.1	1.934	Ssc.17399.1.S1_at	P	A	P	72.8	1.944	16.4	0.883	31.5	1.014
Ssc.2969.1.S1_at	P	A	P	40.5	1.162	34.8	0.646	63.5	1.176	Ssc.17427.1.S1_at	P	A	P	39.1	1.101	2.3	0.131	27.1	0.92
Ssc.29702.1.A1_at	P	A	P	12.4	0.971	7.9	0.4	25.9	1.308	Ssc.17430.1.A1_at	P	A	P	36.1	1.02	14.2	0.809	28.8	0.98
Ssc.29724.1.A1_at	P	A	P	53.4	3.678	25.4	1.133	20.8	0.925	Ssc.17537.1.S1_at	P	A	P	47.6	0.974	24.6	1.016	39.9	0.984
Ssc.29777.1.A1_at	P	A	P	94	8.66	19.1	1.139	24.1	1.433	Ssc.17559.1.A1_at	P	A	P	41.3	1.031	13.9	0.7	33.5	1.008
Ssc.29782.1.A1_at	P	A	P	10.9	1.686	8	0.801	10.1	1.008	Ssc.1762.1.S1_at	P	A	P	42.5	0.923	15	0.657	43.6	1.141
Ssc.29804.1.A1_at	P	A	P	13.5	2.088	1.1	0.11	11.9	1.188	Ssc.17671.1.S1_at	P	A	P	71.6	0.864	45.6	1.11	57.9	0.842
Ssc.29813.1.A1_at	P	A	P	11.5	1.454	12.2	0.999	10.2	0.832	Ssc.1770.1.S1_at	P	A	P	57.1	0.84	19.4	0.576	62.8	1.113
Ssc.29903.1.A1_at	P	A	P	27.5	2.941	2.1	0.145	9.7	0.67	Ssc.17759.1.A1_at	P	A	P	62	1.474	19.6	0.94	37	1.06
Ssc.2993.1.S1_at	P	A	P	93.6	3.272	29.6	0.67	51.8	1.169	Ssc.17796.1.S1_at	P	A	P	25.8	1.295	9.7	0.982	27.7	1.676
Ssc.2993.3.S1_at	P	A	P	37.3	4.143	12.3	0.884	15.8	1.133	Ssc.17806.1.S1_at	P	A	P	44.4	2.544	10.5	1.214	14.4	0.995
Ssc.30005.1.A1_at	P	A	P	16.9	1.123	20.2	0.869	25.6	1.098	Ssc.17808.1.S1_at	P	A	P	29.4	1.206	12.3	1.018	17.3	0.855
Ssc.30147.1.A1_at	P	A	P	36.8	3.989	6.9	0.484	15.5	1.084	Ssc.17852.1.S1_at	P	A	P	51.5	0.962	23.9	0.9	50.3	1.132
Ssc.30184.1.A1_at	P	A	P	16.8	1.813	15.8	1.104	17.6	1.226	Ssc.17890.1.A1_at	P	A	P	43.1	0.898	11	0.462	52.6	1.321
Ssc.30190.1.A1_at	P	A	P	11.9	1.281	7.8	0.544	12.2	0.848	Ssc.17892.1.S1_at	P	A	P	16.8	0.879	12.9	1.362	16.9	1.066
Ssc.30194.1.A1_at	P	A	P	5.4	0.835	4.1	0.411	13.6	1.358	Ssc.17911.1.A1_at	P	A	P	23.1	1.237	10.1	1.091	14.9	0.961
Ssc.30202.1.A1_at	P	A	P	12.2	1.19	10.6	0.67	16.4	1.033	Ssc.17935.1.A1_at	P	A	P	47.7	1.21	19.6	1.003	38.1	1.165
Ssc.30207.1.A1_at	P	A	P	14	1.101	12.5	0.637	20.1	1.021	Ssc.17960.1.A1_at	P	A	P	34.1	1.084	13.5	0.866	18.4	0.705
Ssc.30211.1.A1_at	P	A	P	9.9	0.827	4.8	0.26	15.1	0.814	Ssc.17967.1.A1_at	P	A	P	23.7	1.358	6.3	0.728	14.2	0.981
Ssc.30241.1.A1_at	P	A	P	15.3	1.202	18.7	0.951	13.1	0.664	Ssc.17978.1.S1_at	P	A	P	38.4	1.147	8.3	0.5	29.6	1.066
Ssc.30243.1.A1_at	P	A	P	27.3	3.873	11.5	1.056	16.6	1.52	Ssc.1799.1.S1_at	P	A	P	38.1	1.041	7.3	0.402	17.2	0.567
Ssc.30244.1.A1_at	P	A	P	15.1	1.502	7.6	0.489	16	1.027	Ssc.18009.1.A1_at	P	A	P	58.9	1.138	23	0.896	56.1	1.306
Ssc.30454.1.A1_at	P	A	P	8.9	1.377	11.1	1.112	4.9	0.489	Ssc.18027.1.S1_at	P	A	P	19.9	0.824	13.5	1.127	24.2	1.207
Ssc.30461.1.A1_at	P	A	P	18.3	1.697	12.8	0.768	19.1	1.143	Ssc.18033.1.A1_at	P	A	P	15.8	0.905	7.1	0.821	9.5	0.656
Ssc.30514.1.A1_at	P	A	P	21	2.409	7.9	0.587	15.9	1.177	Ssc.18047.1.A1_at	P	A	P	23.2	1.272	5.6	0.619	21.6	1.427
Ssc.30537.1.A1_at	P	A	P	16.4	2.537	1	0.1	8.6	0.859	Ssc.18050.2.S1_at	P	A	P	82.4	2.137	17.6	0.921	39	1.219
Ssc.30565.1.A1_at	P	A	P	17.1	1.889	9.9	0.708	14.5	1.034	Ssc.18059.1.A1_a_at	P	A	P	23.6	1.352	6.5	0.751	15.5	1.071
Ssc.30585.1.A1_at	P	A	P	9.4	0.858	10.3	0.608	19.4	1.142	Ssc.18079.1.A1_at	P	A	P	57	1.028	26.8	0.975	32.2	0.7
Ssc.30664.1.S1_at	P	A	P	28.9	1.519	9.3	0.316	13.8	0.468	Ssc.18083.1.A1_at	P	A	P	59.1	1.003	18.7	0.64	45.1	0.923
Ssc.30675.1.A1_at	P	A	P	18.6	2.242	0.9	0.0702	13.2	1.027	Ssc.18095.1.A1_at	P	A	P	37.5	1.035	1.8	0.1	21.2	0.705
Ssc.30701.1.S1_at	P	A	P	9.2	0.953	10.8	0.724	11.6	0.775	Ssc.18136.1.A1_at	P	A	P	19.3	0.983	16.3	1.675	11.1	0.681
Ssc.30732.1.S1_at	P	A	P	37.6	1.283	57.4	1.268	40.3	0.888	Ssc.18222.2.S1_at	P	A	P	19.1	0.858	9.9	0.897	30.2	1.635
Ssc.30976.1.A1_at	P	A	P	58.8	1.489	58.2	0.954	70.7	1.156	Ssc.18240.2.A1_at	P	A	P	52.4	0.96	16.1	0.595	47.1	1.04
Ssc.3177.1.S1_at	P	A	P	41.1	2.404	12.1	0.458	26.8	1.012	Ssc.18251.2.S1_at	P	A	P	34.5	1.003	16.4	0.961	36.7	1.286
Ssc.3408.1.A1_at	P	A	P	32.2	2.245	19.2	0.867	14.4	0.648	Ssc.18276.1.S1_at	P	A	P	25.5	0.91	15.2	1.094	21.2	0.912
Ssc.3584.3.S1_at	P	A	P	14.6	1.365	8	0.484	16.4	0.99	Ssc.18282.1.S1_at	P	A	P	54.8	0.749	22.2	0.612	116.6	1.921
Ssc.3735.2.A1_at	P	A	P	36.5	1.485	31.8	0.837	31.3	0.822	Ssc.18296.2.S1_a_at	P	A	P	34.7	1.731	8.5	0.855	19.5	1.173
Ssc.3818.1.S1_at	P	A	P	16.9	2.614	7.8	0.781	19.7	1.967	Ssc.1831.2.S1_at	P	A	P	21.4	1.071	13	1.313	15.4	0.929
Ssc.3901.1.A1_at	P	A	P	30.3	3.103	12.5	0.829	19.2	1.269	Ssc.18343.1.A1_at	P	A	P	51.2	1.213	4.6	0.22	39.2	1.12
Ssc.4037.1.A1_at	P	A	P	63.7	1.561	56.9	0.903	39.1	0.618	Ssc.1836.1.S1_at	P	A	P	26.8	1.014	12.3	0.939	27.9	1.273
Ssc.4046.1.S1_at	P	A	P	38.9	1.436	44.3	1.059	35.8	0.853	Ssc.18377.3.S1_at	P	A	P	79.1	0.839	44.8	0.959	81.4	1.041
Ssc.4138.1.S1_at	P	A	P	67.3	1.25	61.2	0.736	81.2	0.974	Ssc.18401.1.A1_at	P	A	P	23.7	0.942	13.2	1.058	19.2	0.92
Ssc.4301.1.A1_at	P	A	P	45.9	2.541	27.3	0.978	27.2	0.972	Ssc.18406.1.A1_at	P	A	P	31.1	0.828	17.2	0.924	33.5	1.076
Ssc.4643.1.A1_at	P	A	P	20.1	1.395	17.7	0.795	15.6	0.699	Ssc.18454.1.A1_at	P	A	P	101.3	1.132	17.2	0.388	64.5	0.868
Ssc.4827.1.A1_at	P	A	P	13.8	2.008	8.2	0.772	11.5	1.08	Ssc.18464.1.S1_at	P	A	P	61.4	0.912	27.8	0.833	67.7	1.212
Ssc.4944.1.A1_at	P	A	P	7.4	0.921	5.8	0.467	14.4	1.157	Ssc.18466.2.S1_at	P	A	P	30.8	1.765	1.3	0.15	29.6	2.045
Ssc.5147.1.S1_at	P	A	P	128.4	2.663	71	0.953	105.3	1.41	Ssc.18472.1.S1_at	P	A	P	37	0.509	45.2	1.255	39	0.647
Ssc.5253.1.S1_at	P	A	P	9.7	0.98	15.6	1.02	21.2	1.382	Ssc.18495.1.S1_at	P	A	P	44.6	0.976	12.2	0.539	38.8	1.024
Ssc.5258.1.A1_at	P	A	P	137.9	2.188	85.8	0.881	94.1	0.964	Ssc.18612.1.S1_at	P	A	P	77.4	1.016	9.6	0.254	75.1	1.188
Ssc.5439.1.S1_at	P	A	P	82.9	1.528	80.2	0.957	94.1	1.119	Ssc.18642.2.A1_at	P	A	P	34.7	0.978	12.9	0.733	30.1	1.022
Ssc.5580.1.S1_at	P	A	P	12.1	1.872	2.7	0.27	16	1.598	Ssc.18654.2.A1_at	P	A	P	26.8	1.248	11.7	1.099	19.5	1.095
Ssc.5597.1.S1_at	P	A	P	17.5	1.548	19	1.088	13.6	0.777	Ssc.18695.1.A1_at	P	A	P	54.5	1.706	16.2	1.023	16.9	0.638
Ssc.5639.1.S1_at	P	A	P	48	1.365	59.9	1.103	41.9	0.769	Ssc.18714.1.A1_at	P	A	P	46	1.05	12.2	0.562	35.8	0.985
Ssc.5642.1.S1_at	P	A	P	16.1	1.656	10	0.666	15.8	1.049	Ssc.18718.1.A1_at	P	A	P	47.2	1.021	12.5	0.545	22	0.573
Ssc.5836.1.S1_at	P	A	P	60.3	2.76	34.2	1.013	33.4	0.987	Ssc.18735.1.A1_at	P	A	P	136.1	3.75	22.6	1.256	82.4	2.737
Ssc.5938.1.A1_at	P	A	P	24.4	2.63	19.4	1.354	14.5	1.009	Ssc.18813.1.A1_at	P	A	P	22.4	1.057	12.8	1.219	13.3	0.757
Ssc.6013.1.A1_at	P	A	P	89.1	8.431	15.1	0.925	27.3	1.667	Ssc.18838.1.A1_at	P	A	P	55.4	0.687	30.4	0.761	27.2	0.407
Ssc.6060.1.S1_at	P	A	P	16	1.193	21.7	1.047	19.8	0.953	Ssc.18862.1.A1_at	P	A	P	22.3	1.021	10.6	0.979	25.5	1.407
Ssc.6157.1.A1_at	P	A	P	13	1.31	16.5	1.076	14.2	0.924	Ssc.18874.1.S1_at	P	A	P	38	0.922	15.2	0.744	27.7	0.811
Ssc.6185.2.S1_at	P	A	P	33.6	1.703	15.6	0.512	33.4	1.093	Ssc.18907.1.A1_at	P	A	P	28	1.259	11	0.998	18.5	1.002
Ssc.6189.1.A1_at	P	A	P	45.5	2.278	20.4	0.661	54	1.745	Ssc.18908.1.A1_at	P	A	P	22.8	1.307	1.4	0.162	16.9	1.167
Ssc.6277.2.S1_at	P	A	P	53.8	1.53	43.9	0.808	51.2	0.94	Ssc.18918.1.A1_at	P	A	P	18.6	0.632	14.3	0.981	16.3	0.668
Ssc.645.1.S1_at	P	A	P	12.8	1.98	9.2	0.921	11.9	1.188	Ssc.18954.1.A1_at	P	A	P	30.3	0.907	9.1	0.549	46.1	1.663
Ssc.6475.1.A1_at	P	A	P	28.2	2.477	16.4	0.933	20.3	1.151	Ssc.18990.1.A1_at	P	A	P	38.7	1.296	7.6	0.514	30.6	1.235
Ssc.6478.2.S1_at	P	A	P	17.6	1.214	29	1.295	25.5	1.135	Ssc.19041.1.A1_at	P	A	P	38	1.915	7.9	0.803	27.8	1.689
Ssc.6677.2.A1_at	P	A	P	18.3	1.613	12.3	0.702	26.6	1.514	Ssc.19073.1.S1_at	P	A	P	42.5	0.613	28.3	0.823	61.3	1.065
Ssc.6777.1.A1_at	P	A	P	13.6	1.216	20.7	1.198	28.4	1.638	Ssc.1909.1.S1_at	P	A	P	52.5	0.908	27.1	0.945	55.3	1.152
Ssc.6829.1.A1_at	P	A	P	33.4	0.69	76.7	1.026	85.1	1.135	Ssc.19099.1.A1_at	P	A	P	29.3	0.879	26.5	1.604	31	1.121
Ssc.6836.1.A1_at	P	A	P	16.3	2.522	2.6	0.26	14.4	1.438	Ssc.19106.1.S1_at	P	A	P	28.9	1.656	1.3	0.15	11.1	0.767
Ssc.6909.1.A1_at	P	A	P	39.7	5.826	8.4	0.798	49.4	4.679	Ssc.19195.2.A1_at	P	A	P	102.6	1.256	24.2	0.597	65.7	0.969
Ssc.6939.1.A1_at	P	A	P	75.5	2.596	28.9	0.643	56.7	1.258	Ssc.19214.1.A1_at	P	A	P	24.6	0.931	7.7	0.588	26.2	1.196
Ssc.6987.1.A1_at	P	A	P	12.6	1.658	1.3	0.111	12.3	1.045	Ssc.19232.1.A1_at	P	A	P	42.3	1.108	33.5	1.771	29.5	0.932
Ssc.6992.1.A1_at	P	A	P	12.6	1.949	9.6	0.961	6.2	0.619	Ssc.19245.1.S1_at	P	A	P	48.6	0.968	19.8	0.795	43	1.032
Ssc.7057.1.A1_at	P	A	P	35.4	3.167	10.3	0.597	21.7	1.253	Ssc.19250.1.S1_at	P	A	P	53.2	1.193	12.6	0.57	50.2	1.357
Ssc.7122.1.A1_at	P	A	P	13.6	1.204	9.1	0.522	15.2	0.869	Ssc.19271.3.S1_at	P	A	P	37.1	1.168	16.3	1.035	17.1	0.649
Ssc.7255.1.A1_at	P	A	P	32.3	3.122	6.6	0.413	25.4	1.585	Ssc.19298.2.S1_at	P	A	P	72.5	1.056	32.1	0.944	72.6	1.275
Ssc.7298.1.A1_at	P	A	P	11.4	0.41	13	0.303	47	1.092	Ssc.19326.1.A1_at	P	A	P	17.8	1.02	7.4	0.856	21.7	1.499
Ssc.7350.1.S1_at	P	A	P	18.5	1.181	12.6	0.521	27.5	1.133	Ssc.19344.3.S1_at	P	A	P	53.5	1.333	8.7	0.437	36.3	1.09
Ssc.7573.1.A1_at	P	A	P	18.7	1.341	10.1	0.469	20.4	0.944	Ssc.19358.2.S1_a_at	P	A	P	83.1	1.219	25.4	0.752	81.4	1.439
Ssc.7630.1.A1_at	P	A	P	13.8	2.135	5.8	0.581	8.5	0.849	Ssc.19360.2.S1_at	P	A	P	79.3	1.792	14.9	0.679	47.4	1.291
Ssc.7657.1.A1_at	P	A	P	8.8	1.361	0.2	0.02	6.6	0.659	Ssc.19362.1.A1_at	P	A	P	35.9	0.817	12.4	0.569	44.1	1.209
Ssc.7728.1.A1_at	P	A	P	27.7	4.285	7	0.701	12	1.198	Ssc.19370.1.A1_at	P	A	P	14.6	0.837	0.3	0.0347	18.9	1.306
Ssc.7856.1.A1_at	P	A	P	9.5	1.469	9.1	0.911	16.7	1.667	Ssc.19400.1.S1_at	P	A	P	63.1	1.114	20.2	0.72	57.2	1.218
Ssc.7940.1.A1_at	P	A	P	19.6	3.032	2	0.2	8.4	0.839	Ssc.19468.1.A1_at	P	A	P	71.5	2.54	10.6	0.76	23.8	1.019
Ssc.8019.1.A1_at	P	A	P	23.8	2.785	12.5	0.947	11.6	0.876	Ssc.19483.1.S1_a_at	P	A	P	67.1	1.052	37.8	1.196	62.1	1.174
Ssc.8049.1.A1_at	P	A	P	67.3	1.252	20.4	0.246	53.3	0.64	Ssc.19484.1.A1_at	P	A	P	58.1	1.059	10.7	0.393	40.2	0.883
Ssc.8206.1.A1_at	P	A	P	32.1	2.446	19.1	0.942	21.5	1.058	Ssc.19492.1.A1_at	P	A	P	30.6	0.869	20.3	1.163	30.4	1.04
Ssc.8359.1.A1_at	P	A	P	22.8	1.316	8.4	0.314	23.8	0.887	Ssc.19509.1.A1_at	P	A	P	39.3	0.798	21	0.86	48.9	1.197
Ssc.8400.1.A1_at	P	A	P	15.6	1.804	13.4	1.003	20.8	1.553	Ssc.19522.1.A1_at	P	A	P	30.5	0.994	15.3	1.006	31.4	1.234
Ssc.8466.1.A1_at	P	A	P	17.5	1.266	12.9	0.604	21.9	1.022	Ssc.19565.1.S1_at	P	A	P	28.6	1.02	0.5	0.036	22.8	0.98
Ssc.8482.1.A1_at	P	A	P	56.7	2.722	22.5	0.699	35.7	1.106	Ssc.19567.1.S1_at	P	A	P	189	0.967	73.3	0.757	129	0.796
Ssc.8525.1.A1_at	P	A	P	22.8	3.527	8.1	0.811	16.3	1.628	Ssc.19569.1.S1_at	P	A	P	37.8	1.499	11.8	0.944	22.1	1.056
Ssc.8555.1.A1_at	P	A	P	12.9	1.996	6.5	0.651	11	1.098	Ssc.19571.2.S1_at	P	A	P	45.5	1.275	13.5	0.763	36.5	1.233
Ssc.8570.1.A1_at	P	A	P	125.3	7.041	10.3	0.375	49.7	1.803	Ssc.19583.1.A1_at	P	A	P	48.1	0.737	25.4	0.785	62.2	1.149
Ssc.8798.1.A1_at	P	A	P	32	4.061	7.4	0.608	17.6	1.442	Ssc.19613.1.S1_at	P	A	P	54.3	1.046	29	1.127	41.1	0.954
Ssc.8899.1.A1_at	P	A	P	9.6	1.026	7.8	0.54	20	1.38	Ssc.19697.1.S1_at	P	A	P	56.6	1.276	18.2	0.828	41.2	1.12
Ssc.9108.2.S1_at	P	A	P	67.2	2.326	19.2	0.43	62.7	1.401	Ssc.19728.1.S1_at	P	A	P	22.3	1.148	8.2	0.852	32.6	2.023
Ssc.9295.1.A1_at	P	A	P	24	1.583	21.5	0.918	24	1.022	Ssc.1979.1.A1_at	P	A	P	35.4	1.02	15.7	0.913	28.2	0.98
Ssc.9316.1.A1_at	P	A	P	57.9	1.747	60.5	1.182	42	0.818	Ssc.19835.1.S1_at	P	A	P	84.6	1.319	28.6	0.9	64.2	1.207
Ssc.9354.1.S1_at	P	A	P	54	1.861	41.4	0.924	45.2	1.005	Ssc.19906.1.S1_at	P	A	P	55.1	0.893	25.9	0.847	81.1	1.584
Ssc.9423.1.A1_at	P	A	P	29	4.486	2	0.2	12.2	1.218	Ssc.2003.1.A1_at	P	A	P	21.8	1.145	2.1	0.223	13.5	0.855
Ssc.9511.2.A1_at	P	A	P	11.4	1.668	9.5	0.9	10.5	0.992	Ssc.2015.1.A1_at	P	A	P	17.3	0.722	19.2	1.616	21.7	1.091
Ssc.9681.1.A1_at	P	A	P	15.7	1.643	14.7	0.996	12.6	0.851	Ssc.20190.3.S1_at	P	A	P	36.3	1.043	17.9	1.037	27.8	0.963
Ssc.9740.1.A1_at	P	A	P	15.2	2.351	3.3	0.331	10.2	1.018	Ssc.202.1.S1_at	P	A	P	23.1	0.954	19.4	1.617	21	1.046
Ssc.10602.1.A1_at	P	M	P	32.7	0.881	27.9	0.487	27.4	0.477	Ssc.2035.1.S1_at	P	A	P	62.5	1.352	16.1	0.703	40.7	1.061
Ssc.10672.1.A1_at	P	M	P	84.5	5.394	14.8	0.612	44.5	1.834	Ssc.20630.1.S1_at	P	A	P	138.5	0.774	57.1	0.644	194.8	1.313
Ssc.10708.1.A1_at	P	M	P	40.9	3.503	13.6	0.754	21	1.161	Ssc.20660.1.S1_at	P	A	P	65.3	0.906	39.1	1.094	68.4	1.144
Ssc.10751.1.A1_at	P	M	P	75.9	5.474	20.4	0.953	22.5	1.047	Ssc.20783.1.S1_at	P	A	P	66.5	1.254	15.6	0.594	39.1	0.889
Ssc.11499.1.A1_at	P	M	P	13.1	1.203	16.8	0.999	16.9	1.001	Ssc.20896.2.S1_at	P	A	P	25.7	0.918	15	1.082	28.3	1.219
Ssc.12777.1.A1_at	P	M	P	21.1	1.805	17.6	0.975	18.5	1.022	Ssc.21055.1.S1_at	P	A	P	13.4	0.768	7.9	0.913	11.1	0.767
Ssc.12910.1.A1_at	P	M	P	68.6	6.752	23.4	1.491	18.8	1.194	Ssc.21150.3.A1_at	P	A	P	46.4	0.789	41.1	1.41	30	0.615
Ssc.1308.1.S1_at	P	M	P	65.7	1.294	70.4	0.897	84.3	1.071	Ssc.2116.1.A1_at	P	A	P	31.2	0.887	19.4	1.113	24.9	0.853
Ssc.13137.1.S1_a_at	P	M	P	34.2	1.89	22.8	0.816	29.5	1.052	Ssc.21160.1.A1_at	P	A	P	29.3	1.679	0.4	0.0462	16.5	1.14
Ssc.13405.1.A1_at	P	M	P	157.7	7.292	27.6	0.826	48.1	1.436	Ssc.21245.1.S1_at	P	A	P	60.1	1.052	17.5	0.618	56.7	1.196
Ssc.13582.1.A1_at	P	M	P	21.6	1.409	14.5	0.612	23.7	0.998	Ssc.21264.1.A1_at	P	A	P	126.7	1.508	18.3	0.439	62	0.889
Ssc.1366.2.S1_at	P	M	P	29.2	1.728	24.2	0.927	28.1	1.073	Ssc.21282.2.S1_at	P	A	P	109.7	0.989	55.6	1.011	97.6	1.061
Ssc.13732.1.A1_at	P	M	P	10.8	0.87	20.4	1.064	20.1	1.045	Ssc.21290.1.S1_at	P	A	P	34.8	0.693	12.9	0.519	70.9	1.703
Ssc.1397.1.S1_at	P	M	P	41.7	0.897	60.9	0.848	80.7	1.121	Ssc.21290.3.A1_at	P	A	P	15.3	0.501	4.3	0.284	27.5	1.085
Ssc.15229.1.S1_at	P	M	P	22.2	1.305	30.8	1.173	21.8	0.827	Ssc.2131.2.A1_at	P	A	P	30.2	0.991	7	0.463	39.4	1.558
Ssc.15482.1.S1_at	P	M	P	27.6	3.116	18.5	1.352	16.1	1.173	Ssc.21331.1.A1_at	P	A	P	62.3	1.856	2.7	0.162	30.9	1.11
Ssc.15617.1.S1_at	P	M	P	52.9	1.395	57.5	0.982	51.5	0.877	Ssc.21360.1.A1_at	P	A	P	29.8	0.998	1.7	0.115	24.8	1.002
Ssc.16912.2.S1_at	P	M	P	51.2	2.435	30.1	0.927	28.9	0.887	Ssc.21435.2.A1_at	P	A	P	33.5	1.235	20	1.487	23.7	1.053
Ssc.1712.1.S1_at	P	M	P	20.6	1.11	18.2	0.635	25.6	0.89	Ssc.21538.1.S1_at	P	A	P	52.5	1.635	7.3	0.459	38.9	1.461
Ssc.1747.1.S1_at	P	M	P	35.5	1.774	31.4	1.016	28.7	0.926	Ssc.21545.1.S1_at	P	A	P	59.3	0.984	20.3	0.68	63.4	1.269
Ssc.1795.3.A1_at	P	M	P	75.4	1.03	99.1	0.876	131.4	1.158	Ssc.2156.1.S1_at	P	A	P	61.1	0.971	20.7	0.664	51.9	0.995
Ssc.17957.1.A1_at	P	M	P	107.4	1.922	83.7	0.97	83.3	0.962	Ssc.21574.1.S1_at	P	A	P	132.4	1.052	38.5	0.617	107.1	1.026
Ssc.18100.1.A1_at	P	M	P	23.8	3.682	10.3	1.032	6.9	0.689	Ssc.2162.1.A1_at	P	A	P	136.8	1.293	47.7	0.91	85	0.969
Ssc.18274.2.A1_at	P	M	P	11.7	1.172	14	0.908	16.9	1.092	Ssc.21622.1.A1_at	P	A	P	34.3	1.013	13.3	0.792	33.9	1.207
Ssc.18404.1.A1_at	P	M	P	29.7	1.085	20.8	0.492	39.8	0.938	Ssc.21676.1.A1_at	P	A	P	23.6	0.96	17.5	1.437	21.2	1.04
Ssc.18452.1.S1_at	P	M	P	33.8	1.467	16.3	0.458	36.3	1.017	Ssc.21718.1.S1_at	P	A	P	94.4	0.955	25.5	0.52	85.7	1.045
Ssc.19161.1.A1_at	P	M	P	10.4	1.292	10.2	0.821	15.1	1.211	Ssc.21728.1.S1_a_at	P	A	P	67.4	0.844	51.3	1.296	64.7	0.977
Ssc.19613.2.S1_at	P	M	P	13.9	0.922	25.1	1.078	33.2	1.421	Ssc.21746.1.S1_at	P	A	P	17.7	0.785	16.2	1.45	18.6	0.995
Ssc.19668.2.S1_at	P	M	P	29.4	1.282	27.5	0.777	39.7	1.118	Ssc.21765.1.S1_at	P	A	P	31.5	1.373	9.9	0.871	11.5	0.604
Ssc.20349.1.S1_at	P	M	P	18.9	0.893	27.9	0.854	42.1	1.285	Ssc.21769.1.S1_at	P	A	P	62.4	1.289	9.6	0.4	39.6	0.986
Ssc.21137.1.A1_at	P	M	P	31.8	1.377	34.6	0.97	40.8	1.14	Ssc.2179.1.S1_at	P	A	P	76	1.356	23	0.828	39.3	0.846
Ssc.21150.3.A1_at	P	M	P	98	4.5	28	0.832	39.4	1.168	Ssc.2185.3.S1_at	P	A	P	85.9	1.084	47.5	1.21	57.5	0.875
Ssc.21167.2.A1_at	P	M	P	71.8	3.126	31.7	0.894	19.3	0.542	Ssc.21863.1.S1_at	P	A	P	61.1	1.064	27.8	0.977	26.2	0.55
Ssc.21847.1.S1_at	P	M	P	42.5	0.983	67.9	1.017	61.1	0.912	Ssc.21879.1.S1_at	P	A	P	39.8	0.759	27.8	1.069	40.5	0.931
Ssc.21910.1.S1_at	P	M	P	31.6	1.211	40.7	1.009	28.8	0.712	Ssc.21905.1.S1_at	P	A	P	47.2	0.804	32.5	1.117	43.4	0.891
Ssc.21937.2.A1_at	P	M	P	41.9	4.052	14.7	0.92	17.3	1.08	Ssc.21918.1.S1_at	P	A	P	136.9	1.1	60.7	0.984	118.3	1.146
Ssc.22436.1.S1_at	P	M	P	25	1.305	14	0.473	27.4	0.923	Ssc.21961.1.A1_at	P	A	P	126.6	1.031	59	0.97	104.9	1.03
Ssc.23882.1.A1_at	P	M	P	43.7	1.49	49.6	1.095	39.9	0.878	Ssc.21999.1.S1_a_at	P	A	P	69	1.263	24.6	0.908	49.5	1.092
Ssc.24357.1.A1_at	P	M	P	24.2	1.46	17	0.664	29.3	1.141	Ssc.2202.2.S1_at	P	A	P	106.7	1.179	36.2	0.807	116	1.545
Ssc.24460.1.A1_at	P	M	P	36.8	4.279	17.6	1.325	19.4	1.456	Ssc.22020.1.S1_at	P	A	P	30.2	1.027	14.5	0.995	24.5	1.005
Ssc.24535.1.S1_at	P	M	P	23.4	2.252	6.8	0.424	19.6	1.218	Ssc.2209.1.S1_at	P	A	P	203	0.973	88.6	0.857	177.7	1.027
Ssc.25053.2.A1_at	P	M	P	142.8	4.928	41.5	0.927	66.8	1.488	Ssc.22092.2.A1_at	P	A	P	39.8	1.975	11.6	1.161	27.3	1.633
Ssc.2531.1.S1_at	P	M	P	187.3	2.188	129.7	0.981	148.2	1.117	Ssc.22099.2.A1_at	P	A	P	67.8	1.383	9.8	0.403	42.8	1.052
Ssc.25607.1.S1_at	P	M	P	33.4	1.037	56.4	1.134	41.9	0.84	Ssc.22127.1.S1_at	P	A	P	35.9	1.011	15.7	0.892	52.6	1.785
Ssc.25937.1.S1_at	P	M	P	18	2.1	24.5	1.851	10.4	0.783	Ssc.22137.1.S1_at	P	A	P	56.9	0.992	12.7	0.447	51.3	1.078
Ssc.26613.1.A1_at	P	M	P	34.7	2.327	22.9	0.994	20.4	0.883	Ssc.22146.1.S1_at	P	A	P	69.6	1.769	16.2	0.831	36.8	1.128
Ssc.27243.1.S1_at	P	M	P	20.2	0.919	36.7	1.081	41.1	1.207	Ssc.22205.1.A1_at	P	A	P	22.1	1.04	14.4	1.368	25.1	1.424
Ssc.27574.2.S1_at	P	M	P	46.3	1.783	27.6	0.688	42.3	1.051	Ssc.22255.1.A1_at	P	A	P	26.2	0.786	17.5	1.059	29.7	1.074
Ssc.27751.1.S1_at	P	M	P	40	3.008	9.9	0.482	26.5	1.286	Ssc.22266.1.A1_at	P	A	P	15.7	0.9	0.5	0.0578	13.7	0.946
Ssc.27898.1.A1_at	P	M	P	23	0.939	31.2	0.824	38.8	1.022	Ssc.22269.1.A1_at	P	A	P	11.3	0.552	10.6	1.044	14.7	0.865
Ssc.28930.1.S1_at	P	M	P	103.6	9.406	14.4	0.846	25	1.465	Ssc.22291.1.A1_at	P	A	P	91.6	0.797	53.2	0.934	98.9	1.037
Ssc.29046.1.S1_at	P	M	P	18.4	0.915	42.8	1.378	39.1	1.255	Ssc.22297.1.S1_at	P	A	P	34.1	1.954	6.5	0.751	17.8	1.23
Ssc.29206.1.A1_at	P	M	P	78.2	8.187	9.2	0.624	19.1	1.291	Ssc.22336.2.A1_at	P	A	P	36.9	1.03	23.4	1.318	28.8	0.97
Ssc.29495.1.A1_at	P	M	P	25.4	1.427	13.3	0.484	16.4	0.595	Ssc.2237.1.A1_at	P	A	P	14.5	0.78	6.6	0.717	18.8	1.22
Ssc.29829.1.A1_at	P	M	P	7.9	0.953	13.4	1.047	27.3	2.126	Ssc.22379.1.A1_at	P	A	P	31.8	1.091	11.9	0.823	22	0.909
Ssc.29913.1.A1_at	P	M	P	33	4.363	11.9	1.019	11.5	0.981	Ssc.22390.1.A1_at	P	A	P	24.6	1.318	2	0.216	22.5	1.454
Ssc.31072.1.S1_at	P	M	P	7.8	0.705	17.8	1.042	18.6	1.086	Ssc.22411.1.A1_at	P	A	P	40.6	1.06	13.9	0.732	39	1.227
Ssc.3159.1.S1_at	P	M	P	51.3	2.823	18.2	0.648	31.8	1.13	Ssc.22421.1.A1_at	P	A	P	45.9	2.115	8.8	0.818	18.9	1.05
Ssc.3309.1.A1_at	P	M	P	11.7	0.991	18.4	1.009	32.4	1.771	Ssc.22509.1.S1_at	P	A	P	122.9	0.924	40.9	0.62	144.3	1.308
Ssc.4139.1.S1_at	P	M	P	15.5	1.246	24.3	1.265	15.4	0.799	Ssc.22526.1.A1_at	P	A	P	71.3	1.014	23.7	0.68	62	1.063
Ssc.4407.2.A1_at	P	M	P	23.4	1.214	20.2	0.678	28.7	0.961	Ssc.22534.1.S1_at	P	A	P	41.4	1.479	19.4	1.398	32.1	1.382
Ssc.4484.1.S1_at	P	M	P	59.4	1.219	57.8	0.768	83.4	1.105	Ssc.22550.1.A1_at	P	A	P	103.7	1.375	20.7	0.554	85.8	1.371
Ssc.4644.1.A1_at	P	M	P	14.1	1.137	15.6	0.814	17.2	0.895	Ssc.22577.1.S1_at	P	A	P	38.5	1.212	10.9	0.693	11.7	0.444
Ssc.6093.1.S1_at	P	M	P	17.2	1.364	10.2	0.524	13.7	0.701	Ssc.22655.1.S1_at	P	A	P	66.1	1.455	15.1	0.67	28.2	0.748
Ssc.6287.3.A1_at	P	M	P	39.8	2.953	19.7	0.946	22	1.054	Ssc.2268.1.S1_at	P	A	P	79.9	0.843	51.7	1.1	95.9	1.219
Ssc.6560.3.S1_at	P	M	P	47.2	4.284	12.4	0.729	26.2	1.535	Ssc.22683.1.S1_at	P	A	P	30.6	0.931	17.4	1.069	24.3	0.892
Ssc.7252.1.A1_at	P	M	P	15.6	1.478	9.5	0.583	36.1	2.207	Ssc.22698.1.S1_at	P	A	P	75.1	1.042	31.4	0.879	53.1	0.888
Ssc.8057.1.A1_at	P	M	P	7.7	0.399	17.3	0.58	23.9	0.799	Ssc.227.1.S1_at	P	A	P	49.8	1.958	9.5	0.753	36	1.706
Ssc.8762.1.A1_at	P	M	P	58	1.18	44.7	0.589	77.3	1.015	Ssc.22721.1.S1_at	P	A	P	56.8	0.935	15.9	0.528	58	1.151
Ssc.9037.1.A1_at	P	M	P	14.8	2.146	14.9	1.398	9.1	0.852	Ssc.22727.1.A1_at	P	A	P	38.4	0.976	12.5	0.641	31.2	0.956
Ssc.9970.1.A1_at	P	M	P	115.3	0.962	141.3	0.763	224.5	1.209	Ssc.2290.2.S1_at	P	A	P	28.2	0.73	21.3	1.112	52	1.623
Ssc.10036.1.A1_at	A	P	P	2.9	0.223	35.9	1.785	20	0.992	Ssc.22918.1.A1_at	P	A	P	24.5	0.8	16.2	1.067	35.6	1.401
Ssc.10063.3.S1_at	A	P	P	4.6	0.403	20.7	1.175	15.9	0.9	Ssc.22934.1.S1_at	P	A	P	18.4	0.481	15	0.792	34.5	1.088
Ssc.10086.1.S1_at	A	P	P	1.7	0.0377	41.4	0.595	111.2	1.592	Ssc.22944.1.S1_at	P	A	P	40.2	1.513	12.3	0.934	23.5	1.066
Ssc.10101.1.A1_at	A	P	P	1.7	0.262	15.7	1.564	17.5	1.739	Ssc.22969.1.S1_at	P	A	P	39.9	1.179	16.1	0.96	20.8	0.741
Ssc.10102.1.A1_at	A	P	P	12.3	0.967	17.1	0.871	26.2	1.33	Ssc.23046.1.S1_at	P	A	P	89.4	1.006	37.7	0.856	78.6	1.067
Ssc.10145.2.A1_at	A	P	P	12.2	0.261	74.5	1.031	98.1	1.353	Ssc.23099.1.S1_at	P	A	P	14.2	0.814	0.7	0.0809	7.2	0.497
Ssc.10151.2.S1_s_at	A	P	P	3.2	0.101	31.1	0.633	49.9	1.013	Ssc.23261.2.A1_a_at	P	A	P	46.8	1.049	22.3	1.008	36.7	0.992
Ssc.1016.1.A1_at	A	P	P	4.1	0.298	20.9	0.984	21.9	1.028	Ssc.23343.2.S1_at	P	A	P	53.1	2.753	5.3	0.554	30.5	1.906
Ssc.1019.2.S1_at	A	P	P	20.2	0.262	117	0.982	124.7	1.044	Ssc.23360.1.A1_at	P	A	P	17.8	0.771	19.5	1.703	18.6	0.971
Ssc.10191.1.A1_at	A	P	P	17.6	0.666	44.3	1.086	32.7	0.799	Ssc.23427.1.A1_at	P	A	P	42.1	1.463	13.7	0.961	24.8	1.039
Ssc.10192.1.A1_at	A	P	P	4.2	0.46	23.5	1.666	20.3	1.434	Ssc.2343.2.S1_at	P	A	P	109.4	1.055	48.6	0.945	100.5	1.168
Ssc.10199.3.S1_at	A	P	P	20.4	0.369	87.7	1.027	83.4	0.973	Ssc.23465.2.S1_at	P	A	P	53.6	1.4	16.2	0.854	30.9	0.973
Ssc.10224.1.A1_at	A	P	P	7.2	0.148	109.7	1.464	54.8	0.729	Ssc.23482.1.S1_at	P	A	P	127.3	1.035	42.5	0.697	102.6	1.005
Ssc.10226.2.A1_at	A	P	P	5.6	0.441	31.2	1.591	27.7	1.408	Ssc.23499.1.A1_at	P	A	P	20.9	0.995	18.1	1.739	17.5	1.005
Ssc.10237.1.S1_at	A	P	P	15.5	0.666	25.6	0.712	32.1	0.89	Ssc.23501.1.S1_s_at	P	A	P	2220	16.21	7.2	0.106	34.8	0.306
Ssc.1024.1.S1_at	A	P	P	1.3	0.0431	63.6	1.364	63.2	1.351	Ssc.23524.2.S1_at	P	A	P	65	0.98	23.5	0.715	76.9	1.398
Ssc.10247.2.A1_at	A	P	P	10	0.215	76.5	1.066	83.2	1.156	Ssc.23536.1.S1_at	P	A	P	68.1	1.349	26.9	1.075	57.8	1.38
Ssc.1026.2.S1_at	A	P	P	66.5	1.025	97.8	0.975	107.3	1.067	Ssc.23536.3.S1_at	P	A	P	48.4	1.252	15.7	0.82	38.4	1.198
Ssc.10274.1.A1_at	A	P	P	2.8	0.28	33.7	2.179	18.4	1.186	Ssc.23549.2.S1_at	P	A	P	32.1	1.104	6.3	0.437	28.5	1.182
Ssc.10365.1.A1_at	A	P	P	10.3	0.861	23	1.244	20.1	1.084	Ssc.23553.2.A1_at	P	A	P	94.7	0.99	47.9	1.01	115.6	1.457
Ssc.10391.1.A1_at	A	P	P	17.1	1.298	17.5	0.86	18.2	0.892	Ssc.23746.1.S1_at	P	A	P	53.9	1.437	11.7	0.629	31.5	1.012
Ssc.10391.2.S1_at	A	P	P	10.3	0.481	34.4	1.04	46.2	1.393	Ssc.23788.1.S1_at	P	A	P	34.2	1.048	9.1	0.563	21.8	0.805
Ssc.10393.1.S1_at	A	P	P	17.4	0.309	92.3	1.06	70.5	0.807	Ssc.23791.1.S1_at	P	A	P	28.3	1.622	11.3	1.306	11.7	0.808
Ssc.10466.1.A1_at	A	P	P	23.7	1.091	31.2	0.93	31.5	0.936	Ssc.23810.2.S1_at	P	A	P	64.1	1.23	16.7	0.646	48.2	1.115
Ssc.10471.1.A1_at	A	P	P	5.1	0.636	11.1	0.896	21.9	1.762	Ssc.23839.1.A1_at	P	A	P	78.1	1.27	22.4	0.735	37.7	0.739
Ssc.10483.2.S1_at	A	P	P	3.7	0.189	36.1	1.192	29.2	0.961	Ssc.23860.1.A1_at	P	A	P	31.2	0.459	37.7	1.119	74.1	1.314
Ssc.10487.2.A1_at	A	P	P	18.6	0.107	242.9	0.905	119.7	0.445	Ssc.23882.1.A1_at	P	A	P	71.8	0.907	42.9	1.093	59.2	0.901
Ssc.10511.1.A1_at	A	P	P	7.3	0.916	15.6	1.268	12.3	0.996	Ssc.23884.2.S1_a_at	P	A	P	23.8	1.364	6	0.694	26.1	1.803
Ssc.10532.1.A1_at	A	P	P	38.2	0.825	78.4	1.096	64.9	0.904	Ssc.23885.1.S1_at	P	A	P	19.7	1.129	5.9	0.682	18	1.243
Ssc.10549.1.A1_at	A	P	P	12.5	0.994	20.7	1.066	19.6	1.006	Ssc.23926.1.S1_at	P	A	P	50.2	0.963	26.8	1.037	50.1	1.158
Ssc.10556.1.S1_at	A	P	P	3.8	0.199	23.9	0.812	25.9	0.877	Ssc.23999.1.S1_a_at	P	A	P	192.6	1.034	95.9	1.039	181.8	1.177
Ssc.10565.1.A1_at	A	P	P	33.9	1.054	63	1.268	36.4	0.731	Ssc.24015.1.S1_at	P	A	P	36.2	1.392	11.5	0.892	23.9	1.108
Ssc.10573.1.A1_at	A	P	P	24.4	1.118	40.1	1.19	29.8	0.882	Ssc.24074.1.S1_at	P	A	P	41.7	0.939	1.5	0.0681	39.1	1.061
Ssc.10592.1.A1_at	A	P	P	38.7	0.98	38	0.623	55.1	0.901	Ssc.24110.1.S1_at	P	A	P	85.5	1.465	32.8	1.134	55.1	1.138
Ssc.10623.2.S1_at	A	P	P	22.8	1.022	37.5	1.088	30.7	0.888	Ssc.24142.1.S1_at	P	A	P	35	1.167	16.7	1.124	21.8	0.876
Ssc.10656.2.S1_at	A	P	P	20.7	1.08	29.2	0.986	22.1	0.744	Ssc.24161.1.S1_at	P	A	P	35.9	1.332	4.4	0.329	44.7	1.999
Ssc.10706.1.A1_at	A	P	P	1.1	0.0861	20.8	1.054	26.3	1.329	Ssc.24168.1.S1_at	P	A	P	34.8	1.005	11.5	0.67	31.4	1.093
Ssc.10728.1.A1_at	A	P	P	5	0.773	9.5	0.951	8.7	0.869	Ssc.24194.1.S1_a_at	P	A	P	28.8	0.958	8.1	0.544	20	0.802
Ssc.10742.1.A1_at	A	P	P	18	0.213	131.5	1.009	108.6	0.831	Ssc.24197.1.S1_at	P	A	P	32	0.681	23.6	1.013	49.6	1.273
Ssc.10756.1.A1_at	A	P	P	1.7	0.128	22.5	1.097	25.5	1.239	Ssc.2420.2.A1_at	P	A	P	67.5	1.307	10.3	0.402	47.8	1.115
Ssc.10762.2.A1_at	A	P	P	6.9	0.36	30.7	1.037	43.9	1.479	Ssc.24205.2.S1_at	P	A	P	22.7	0.841	13.5	1.009	22.2	0.991
Ssc.10798.1.A1_at	A	P	P	14.3	0.969	17.5	0.767	25.7	1.124	Ssc.24211.2.S1_at	P	A	P	58.5	1.088	25.5	0.957	46.5	1.043
Ssc.10800.1.S1_at	A	P	P	7.4	0.378	29.3	0.969	35.9	1.184	Ssc.24221.1.S1_at	P	A	P	36.7	1.133	10.1	0.629	25	0.93
Ssc.10845.1.A1_at	A	P	P	5.9	0.289	28.2	0.894	21.8	0.689	Ssc.2426.1.S1_at	P	A	P	42.1	1.118	12.3	0.659	29.9	0.957
Ssc.10888.1.S1_at	A	P	P	18.8	0.605	52	1.084	59.5	1.237	Ssc.24362.1.S1_a_at	P	A	P	72.8	0.922	42.2	1.078	105	1.603
Ssc.1089.1.S1_at	A	P	P	16.8	0.554	281	5.996	72.8	1.549	Ssc.24383.1.S1_at	P	A	P	31.1	0.77	15.5	0.774	40	1.193
Ssc.1091.2.A1_at	A	P	P	5.7	0.83	21.1	1.989	7.9	0.742	Ssc.24507.1.S1_at	P	A	P	49.4	1.382	16.8	0.948	28.3	0.954
Ssc.10924.1.A1_a_at	A	P	P	6.8	0.144	69.3	0.952	131.8	1.806	Ssc.24544.1.A1_at	P	A	P	36	0.799	26.6	1.191	35.3	0.945
Ssc.10928.2.A1_at	A	P	P	7	0.716	13.5	0.894	25.2	1.663	Ssc.24603.1.S1_at	P	A	P	45.9	1.246	18.4	1.008	30.3	0.992
Ssc.10936.2.A1_at	A	P	P	6.7	0.474	20.9	0.957	26.8	1.224	Ssc.24605.1.A1_at	P	A	P	24.9	0.555	16.7	0.751	43	1.155
Ssc.10981.2.A1_at	A	P	P	3.5	0.321	17.2	1.021	36.8	2.179	Ssc.24615.1.S1_at	P	A	P	64	1.341	21.5	0.909	43.2	1.091
Ssc.10991.3.S1_at	A	P	P	6.4	0.178	60.4	1.09	37.1	0.668	Ssc.24615.3.A1_at	P	A	P	54.6	2.075	10.4	0.798	40.4	1.851
Ssc.10997.1.S1_at	A	P	P	15.1	0.0483	511.7	1.06	457.1	0.944	Ssc.2462.1.A1_at	P	A	P	72.4	1.488	19.7	0.817	54	1.338
Ssc.11035.1.S1_at	A	P	P	7.3	0.0982	104.2	0.908	136.9	1.189	Ssc.24643.1.A1_at	P	A	P	25.2	0.763	15.4	0.94	15.6	0.569
Ssc.11046.1.S1_at	A	P	P	16.5	0.131	180.2	0.923	211	1.077	Ssc.24651.1.S1_at	P	A	P	50.8	1.06	22.5	0.947	51.4	1.293
Ssc.11056.2.S1_a_at	A	P	P	59.9	0.307	428.5	1.42	319.7	1.056	Ssc.24686.1.A1_at	P	A	P	23.4	0.711	24.5	1.502	30.2	1.106
Ssc.11060.2.S1_at	A	P	P	20.5	1.005	21.9	0.695	29.7	0.94	Ssc.24701.1.A1_at	P	A	P	28.8	0.884	8.2	0.508	39.3	1.454
Ssc.11071.2.S1_a_at	A	P	P	20.1	0.679	33.5	0.733	54.4	1.186	Ssc.24723.1.S1_at	P	A	P	25.1	1.438	0.5	0.0578	14.4	0.995
Ssc.11076.1.S1_at	A	P	P	10.1	0.0959	525.5	3.229	603.1	3.695	Ssc.24733.1.A1_at	P	A	P	42.9	1.046	13.1	0.644	24.6	0.723
Ssc.11090.2.S1_at	A	P	P	23.4	0.225	181.1	1.126	176.5	1.094	Ssc.24753.1.S1_at	P	A	P	25.8	0.894	15.1	1.055	22	0.919
Ssc.11113.2.A1_at	A	P	P	10.4	0.484	23.9	0.721	36	1.082	Ssc.24784.1.S1_at	P	A	P	15	0.86	10.7	1.237	14.9	1.029
Ssc.11124.1.A1_at	A	P	P	0.6	0.0153	49.3	0.814	72.1	1.186	Ssc.24787.1.A1_at	P	A	P	37.9	0.866	20.6	0.949	38.9	1.071
Ssc.11130.1.S1_at	A	P	P	18.9	0.988	18.7	0.633	30.3	1.022	Ssc.24800.1.S1_at	P	A	P	25.3	1.45	1.4	0.162	10.6	0.732
Ssc.11165.2.S1_at	A	P	P	27.7	0.266	139.4	0.868	207.6	1.288	Ssc.24814.1.S1_at	P	A	P	20.6	0.546	20.1	1.076	30.6	0.979
Ssc.11165.3.A1_at	A	P	P	18.1	0.298	76.4	0.813	102.1	1.084	Ssc.24864.2.S1_at	P	A	P	60.1	1.488	13.7	0.684	29	0.865
Ssc.11185.2.S1_at	A	P	P	14.1	0.318	62.8	0.918	69.4	1.012	Ssc.2487.2.S1_at	P	A	P	45.1	1.071	29.5	1.413	28.8	0.824
Ssc.11186.1.S1_at	A	P	P	18.8	0.293	109.6	1.106	119.1	1.198	Ssc.24872.1.S1_at	P	A	P	70	1.076	34	1.054	76.7	1.421
Ssc.11201.1.A1_at	A	P	P	9.4	0.215	54.5	0.807	55.2	0.814	Ssc.24887.1.A1_at	P	A	P	56.8	1.58	10.7	0.6	29.2	0.979
Ssc.11216.1.A1_at	A	P	P	21.1	1.081	34.6	1.147	33.6	1.111	Ssc.24888.1.S1_at	P	A	P	28.2	1.031	4.6	0.339	28.7	1.265
Ssc.11217.3.S1_a_at	A	P	P	7.1	0.213	54.4	1.056	52.3	1.012	Ssc.2489.1.S1_at	P	A	P	111.9	1.255	45.8	1.036	67	0.906
Ssc.1128.1.S1_at	A	P	P	7.2	0.388	92.7	3.234	23.4	0.814	Ssc.24907.1.S1_at	P	A	P	59.7	1.036	14.1	0.494	57.6	1.205
Ssc.11298.1.S1_at	A	P	P	27	0.955	91.6	2.097	42.7	0.974	Ssc.24908.1.S1_at	P	A	P	43.7	0.681	24.5	0.77	52.3	0.982
Ssc.11307.1.A1_at	A	P	P	11.1	0.925	20	1.079	19.1	1.027	Ssc.24921.1.S1_a_at	P	A	P	73.9	0.985	26.2	0.705	93.1	1.496
Ssc.11335.1.A1_at	A	P	P	16.3	0.982	28.5	1.112	24.2	0.941	Ssc.2502.1.S1_at	P	A	P	52.4	1.133	16.3	0.711	37	0.964
Ssc.11347.1.A1_at	A	P	P	0.5	0.0773	6.4	0.641	13.5	1.348	Ssc.25044.1.S1_at	P	A	P	52.5	1.091	11.8	0.495	36.3	0.909
Ssc.11355.1.A1_at	A	P	P	18.8	0.481	46	0.762	74.4	1.228	Ssc.25062.1.A1_at	P	A	P	27.7	1.245	9.6	0.87	15.7	0.85
Ssc.11360.2.S1_at	A	P	P	12.8	0.475	48.6	1.168	42.9	1.028	Ssc.2507.2.S1_at	P	A	P	88.3	1.508	22.5	0.775	38.7	0.797
Ssc.11374.1.S1_at	A	P	P	29.1	0.745	57.3	0.95	58.9	0.973	Ssc.25081.1.S1_at	P	A	P	50.1	1.024	30.6	1.262	39.6	0.976
Ssc.11382.1.S1_at	A	P	P	10.1	0.0689	425.2	1.877	221.6	0.975	Ssc.25082.1.S1_at	P	A	P	27.4	0.942	9.8	0.68	26.8	1.111
Ssc.114.1.S1_at	A	P	P	14.9	0.403	73.6	1.29	67.9	1.186	Ssc.25088.1.A1_at	P	A	P	32.5	0.796	19.4	0.958	35.3	1.042
Ssc.11405.1.A1_at	A	P	P	10.3	0.511	25.8	0.828	35.4	1.133	Ssc.25101.1.A1_at	P	A	P	23.6	1.228	1	0.105	19	1.192
Ssc.11423.2.A1_at	A	P	P	8.7	0.154	90	1.033	126.9	1.452	Ssc.25136.2.A1_a_at	P	A	P	46	1.597	6.9	0.483	23.3	0.975
Ssc.1143.3.S1_a_at	A	P	P	14.8	0.21	110.7	1.017	129.7	1.188	Ssc.2515.1.S1_at	P	A	P	51.4	1.051	11.5	0.474	40.4	0.996
Ssc.11454.1.S1_at	A	P	P	8.1	0.32	38.4	0.983	36.8	0.939	Ssc.25170.1.A1_at	P	A	P	90.2	1.059	51	1.208	87.6	1.24
Ssc.1147.1.A1_at	A	P	P	8.3	0.954	14.8	1.101	23.4	1.735	Ssc.25330.2.S1_at	P	A	P	80.4	0.849	44.7	0.953	102.1	1.3
Ssc.11477.1.S1_at	A	P	P	11.2	0.282	46.5	0.759	50.2	0.817	Ssc.25330.3.S1_at	P	A	P	73.6	1.198	31.1	1.021	89.4	1.754
Ssc.11479.1.S1_at	A	P	P	17	0.654	39	0.972	41.4	1.028	Ssc.25339.1.S1_at	P	A	P	30.3	1.182	8.5	0.669	23.5	1.105
Ssc.11527.2.S1_a_at	A	P	P	16.1	0.391	51	0.802	79.8	1.251	Ssc.25357.1.S1_at	P	A	P	68.5	1.492	18.3	0.804	42.7	1.121
Ssc.11543.1.A1_at	A	P	P	4	0.522	16.1	1.361	9.4	0.792	Ssc.25364.1.S1_at	P	A	P	58.9	1.011	17.8	0.616	48.1	0.995
Ssc.11547.1.S1_at	A	P	P	28.1	0.974	42.5	0.953	45.9	1.026	Ssc.25404.1.S1_at	P	A	P	38.6	1.161	12.4	0.753	29.4	1.066
Ssc.11550.1.A1_at	A	P	P	10.9	0.49	31.4	0.914	21.9	0.635	Ssc.25420.1.S1_at	P	A	P	30.8	1.552	1.6	0.163	14	0.85
Ssc.11563.1.S1_at	A	P	P	11	0.566	35.3	1.177	39.4	1.31	Ssc.25678.1.S1_at	P	A	P	25.1	0.951	18.5	1.414	22.3	1.018
Ssc.11571.2.S1_at	A	P	P	6.6	0.318	30.1	0.94	33	1.028	Ssc.25687.1.S1_at	P	A	P	156.7	0.899	123.8	1.432	159.3	1.101
Ssc.11571.3.S1_at	A	P	P	11.6	0.165	128	1.181	100.5	0.925	Ssc.25797.1.S1_at	P	A	P	35	1.023	6.9	0.407	52.9	1.863
Ssc.1161.2.S1_at	A	P	P	5.3	0.149	104.1	1.891	37.3	0.676	Ssc.25837.1.S1_a_at	P	A	P	79.1	1.139	5.6	0.163	52.2	0.906
Ssc.11618.2.S1_at	A	P	P	9.3	0.328	28.8	0.657	61	1.387	Ssc.25839.1.S1_at	P	A	P	93.2	0.985	47.1	1.004	78.2	0.996
Ssc.11720.1.A1_at	A	P	P	28.1	1.044	45.4	1.092	42.9	1.029	Ssc.25862.1.S1_at	P	A	P	56.3	1.036	31.5	1.17	46.9	1.04
Ssc.11724.1.S1_at	A	P	P	1.9	0.0644	46.8	1.026	45.1	0.986	Ssc.25901.1.S1_at	P	A	P	37.5	1.135	4.4	0.269	23.7	0.865
Ssc.11741.2.A1_at	A	P	P	1.6	0.0602	60.1	1.463	58.8	1.427	Ssc.25937.1.S1_at	P	A	P	22.4	0.968	9.4	0.82	19.8	1.032
Ssc.11753.1.S1_at	A	P	P	7.7	0.456	22.8	0.875	26.8	1.025	Ssc.25950.1.S1_at	P	A	P	24.7	1.191	1.7	0.165	21.9	1.273
Ssc.11756.1.S1_at	A	P	P	17.1	0.543	42.2	0.867	59.1	1.211	Ssc.25990.1.S1_at	P	A	P	54.8	1.199	3.6	0.159	37.1	0.978
Ssc.11756.2.S1_at	A	P	P	12.3	0.768	24.2	0.978	37.6	1.515	Ssc.26014.1.S1_at	P	A	P	31.5	1.037	3	0.199	28.5	1.131
Ssc.11756.3.A1_at	A	P	P	0.8	0.0284	44.9	1.031	44.8	1.026	Ssc.26032.1.S1_at	P	A	P	85	1.062	36.4	0.917	62.3	0.938
Ssc.11758.1.A1_at	A	P	P	5.3	0.613	13.9	1.041	14.2	1.06	Ssc.26034.1.S1_at	P	A	P	87.3	1.084	26.4	0.661	82.6	1.236
Ssc.11809.1.S1_at	A	P	P	5.1	0.365	17.6	0.815	23	1.062	Ssc.26074.1.S1_at	P	A	P	115.9	0.999	30.4	0.529	93.6	0.973
Ssc.11809.2.S1_at	A	P	P	1	0.0676	40.4	1.769	25.1	1.095	Ssc.26153.1.A1_at	P	A	P	11.2	0.642	6.1	0.705	16.2	1.119
Ssc.11869.1.A1_at	A	P	P	33.1	1.009	56.5	1.115	50.4	0.991	Ssc.26199.1.S1_at	P	A	P	54.8	1.177	25.6	1.109	34.4	0.891
Ssc.11884.1.A1_at	A	P	P	6	0.411	22.3	0.988	22.9	1.012	Ssc.26216.2.A1_at	P	A	P	70.9	0.962	10.7	0.293	62.3	1.019
Ssc.11899.2.S1_at	A	P	P	6.1	0.406	16.9	0.729	22.8	0.981	Ssc.26218.1.S1_at	P	A	P	53.3	1.014	27.9	1.071	43	0.986
Ssc.11920.1.A1_at	A	P	P	18.6	1.182	21.6	0.889	35.6	1.46	Ssc.26219.1.S1_at	P	A	P	27.4	1.251	2.4	0.221	19.8	1.09
Ssc.11929.1.A1_at	A	P	P	11.5	0.378	30.1	0.64	52.4	1.111	Ssc.26243.1.S1_at	P	A	P	35.2	0.875	10.7	0.537	24.9	0.746
Ssc.11935.1.A1_at	A	P	P	12.2	0.173	130.6	1.198	127	1.161	Ssc.26278.1.S1_at	P	A	P	73.3	0.803	44.4	0.982	77.1	1.018
Ssc.11942.1.S1_at	A	P	P	11.2	0.991	17.6	1.009	22.1	1.263	Ssc.26283.1.S1_at	P	A	P	47.5	1.082	19.6	0.901	39.1	1.074
Ssc.11954.2.S1_at	A	P	P	9.9	0.198	93.4	1.209	34.1	0.44	Ssc.26331.1.S1_at	P	A	P	59.9	1.053	22.6	0.802	48.4	1.026
Ssc.11962.1.A1_at	A	P	P	11.9	1.841	15	1.502	6.9	0.689	Ssc.26358.3.S1_at	P	A	P	46.6	0.923	16.1	0.643	46.4	1.108
Ssc.11964.1.S1_at	A	P	P	40.5	0.845	105.1	1.42	75.2	1.013	Ssc.26372.1.A1_at	P	A	P	33.6	0.995	2.3	0.137	47.1	1.682
Ssc.1197.2.S1_at	A	P	P	5.6	0.337	17.5	0.682	32.6	1.267	Ssc.26374.1.S1_at	P	A	P	23.9	1.37	7.1	0.821	15	1.036
Ssc.12010.1.A1_at	A	P	P	1.1	0.0863	21.7	1.102	25.6	1.297	Ssc.26376.1.A1_at	P	A	P	22.6	0.849	5.8	0.44	25.4	1.151
Ssc.12023.2.S1_at	A	P	P	7	0.715	16.7	1.104	13.6	0.896	Ssc.26409.2.S1_at	P	A	P	33.3	1.674	2.7	0.274	18.4	1.115
Ssc.12027.1.A1_at	A	P	P	10.6	0.444	44.8	1.214	34.8	0.94	Ssc.26416.1.A1_at	P	A	P	115.3	0.966	42.5	0.718	152.3	1.537
Ssc.1203.1.S1_at	A	P	P	4.4	0.525	279.2	21.58	31.9	2.459	Ssc.26446.1.S1_at	P	A	P	39.2	1.025	13.2	0.697	73.3	2.311
Ssc.12033.1.A1_at	A	P	P	23	1.95	15.9	0.873	8.2	0.449	Ssc.26446.2.S1_a_at	P	A	P	21	0.957	17.6	1.618	59.1	3.246
Ssc.12057.1.S1_at	A	P	P	20.7	0.803	39.6	0.994	40.2	1.006	Ssc.26452.1.S1_at	P	A	P	74.6	1.227	13.7	0.455	33.2	0.658
Ssc.12083.2.S1_at	A	P	P	12	1.077	15.9	0.923	21.7	1.257	Ssc.26456.2.A1_at	P	A	P	52.5	1.406	13.2	0.713	21.5	0.694
Ssc.12085.1.S1_at	A	P	P	15.9	0.846	54.8	1.887	100.1	3.437	Ssc.26487.1.A1_at	P	A	P	33.6	1.029	15.4	0.951	35.6	1.314
Ssc.12091.2.A1_at	A	P	P	10.6	1.258	11.9	0.915	12.9	0.989	Ssc.26490.1.A1_at	P	A	P	175.4	1.653	38	0.722	92	1.045
Ssc.12128.2.S1_at	A	P	P	9.7	0.213	74.5	1.059	77.5	1.098	Ssc.26509.1.A1_at	P	A	P	39.6	0.829	22.9	0.967	43.8	1.106
Ssc.12130.1.A1_at	A	P	P	7.2	0.878	13.2	1.042	15.8	1.244	Ssc.26517.2.A1_at	P	A	P	25	0.606	12.1	0.591	31.8	0.929
Ssc.12135.1.A1_at	A	P	P	14.2	0.224	95.1	0.97	91.6	0.931	Ssc.26600.1.A1_at	P	A	P	40.5	1.258	17.5	1.096	33	1.235
Ssc.12145.1.A1_at	A	P	P	7.3	0.186	62.8	1.037	70.8	1.166	Ssc.26606.2.S1_at	P	A	P	30.5	0.831	20.5	1.127	35.4	1.162
Ssc.12176.3.S1_at	A	P	P	18.5	1.078	32.4	1.223	24.5	0.922	Ssc.26629.1.S1_at	P	A	P	53.3	1.659	15.8	0.992	18.4	0.69
Ssc.12197.1.S1_at	A	P	P	2.4	0.0493	71.2	0.947	93.4	1.238	Ssc.26633.1.A1_at	P	A	P	27.4	0.982	15	1.085	21.6	0.933
Ssc.12205.1.A1_at	A	P	P	8.3	0.437	30.4	1.035	32.1	1.09	Ssc.26644.1.S1_at	P	A	P	63	1.012	30.5	0.988	56.5	1.094
Ssc.1226.2.S1_at	A	P	P	8.6	0.335	24.1	0.607	48.2	1.211	Ssc.26661.1.S1_at	P	A	P	35.1	1.011	6	0.349	20.2	0.701
Ssc.12280.1.A1_at	A	P	P	13.9	0.813	27.6	1.045	21.6	0.815	Ssc.26686.2.S1_at	P	A	P	108	1.039	37.2	0.722	100.7	1.167
Ssc.12286.1.A1_at	A	P	P	19	0.682	57	1.324	49.1	1.137	Ssc.26708.1.S1_at	P	A	P	27.3	1.237	9	0.822	19.9	1.087
Ssc.12287.1.A1_at	A	P	P	11.8	0.493	43.9	1.188	25.3	0.682	Ssc.26737.1.S1_at	P	A	P	39.5	1.376	14	0.984	24.2	1.016
Ssc.12296.1.S1_at	A	P	P	2.6	0.167	25.3	1.051	25.6	1.06	Ssc.26753.1.A1_at	P	A	P	29.7	0.976	22	1.459	25.1	0.995
Ssc.12300.3.A1_at	A	P	P	23.1	0.646	53.7	0.972	54.4	0.982	Ssc.26779.1.A1_at	P	A	P	48.1	1.033	23.2	1.005	43.6	1.129
Ssc.12327.1.S1_at	A	P	P	9	0.824	16.9	1.001	34.9	2.062	Ssc.26788.1.S1_at	P	A	P	24.1	1.101	13.3	1.226	21.6	1.189
Ssc.12384.1.A1_at	A	P	P	23.7	0.47	55.9	0.718	78.8	1.009	Ssc.26789.1.S1_at	P	A	P	112.3	1.011	49	0.89	114.4	1.241
Ssc.12408.1.A1_at	A	P	P	8.2	0.996	15.6	1.227	9.7	0.761	Ssc.26814.1.S1_at	P	A	P	31.6	1.147	19.1	1.398	30.9	1.351
Ssc.12416.1.S1_at	A	P	P	10.6	0.867	21.4	1.133	24.9	1.314	Ssc.26843.1.A1_at	P	A	P	48.8	1.432	22.5	1.332	29.8	1.054
Ssc.12475.1.A1_at	A	P	P	27.6	0.31	123.1	0.894	138.2	1.001	Ssc.26862.1.A1_at	P	A	P	40	1.121	20.7	1.17	25	0.845
Ssc.12492.1.A1_at	A	P	P	10.1	0.464	42.3	1.258	34.5	1.023	Ssc.26882.2.A1_at	P	A	P	48.2	0.886	50.6	1.876	39.4	0.873
Ssc.12492.3.S1_at	A	P	P	16.4	0.772	50	1.523	47.6	1.446	Ssc.26932.1.S1_at	P	A	P	40.2	1.203	9.1	0.55	29.7	1.072
Ssc.12493.1.A1_at	A	P	P	10.8	0.489	27.1	0.794	33.2	0.97	Ssc.26938.2.A1_at	P	A	P	41.3	0.953	22.5	1.047	19.1	0.531
Ssc.12493.2.S1_at	A	P	P	3.1	0.117	49.1	1.2	40.5	0.987	Ssc.26959.1.S1_at	P	A	P	25.8	0.668	12.7	0.663	26.1	0.815
Ssc.12502.2.S1_at	A	P	P	6.9	0.459	22.5	0.969	24	1.031	Ssc.26979.1.S1_at	P	A	P	49.1	0.752	22.2	0.686	56.3	1.039
Ssc.12505.1.A1_at	A	P	P	5.9	0.66	17.9	1.296	14.4	1.039	Ssc.26989.1.A1_at	P	A	P	22.4	0.859	13.6	1.052	38	1.756
Ssc.12521.1.A1_at	A	P	P	13.3	0.384	76.9	1.438	85.3	1.591	Ssc.2699.2.S1_at	P	A	P	46.9	0.965	16	0.664	43.5	1.079
Ssc.12523.1.A1_at	A	P	P	8.7	0.589	44.4	1.946	21.6	0.944	Ssc.26992.1.A1_at	P	A	P	111.5	1.422	49.4	1.271	57.8	0.888
Ssc.12540.3.S1_a_at	A	P	P	10	0.85	15	0.826	34.9	1.915	Ssc.27044.1.A1_at	P	A	P	51	1.402	14.3	0.793	36.4	1.207
Ssc.12622.2.A1_a_at	A	P	P	16.5	0.509	64.1	1.281	56.5	1.125	Ssc.27054.1.A1_at	P	A	P	13.1	0.751	9	1.041	15.5	1.071
Ssc.12636.1.A1_at	A	P	P	9.6	0.898	10.9	0.66	13	0.785	Ssc.27079.1.S1_at	P	A	P	36.1	1.44	10.1	0.813	24.7	1.187
Ssc.12664.2.S1_at	A	P	P	13.4	0.85	29.4	1.208	26.9	1.102	Ssc.27090.1.A1_at	P	A	P	49.6	1.412	7.6	0.436	22.3	0.765
Ssc.12686.1.A1_at	A	P	P	10.2	0.988	13.6	0.853	20.2	1.263	Ssc.27099.1.A1_at	P	A	P	31.1	0.618	24.6	0.986	36.4	0.872
Ssc.12712.1.A1_at	A	P	P	7	1.054	14.5	1.414	16.4	1.594	Ssc.27102.1.A1_at	P	A	P	54.2	1.224	30.9	1.408	41.3	1.124
Ssc.12718.1.A1_at	A	P	P	6.4	0.248	63.2	1.585	35.5	0.888	Ssc.27116.1.A1_at	P	A	P	32.2	1.24	10.8	0.839	23.6	1.096
Ssc.12727.1.A1_at	A	P	P	7.3	0.349	50.6	1.565	35.9	1.107	Ssc.27118.1.A1_at	P	A	P	30.3	1.142	10.8	0.821	18.9	0.858
Ssc.12734.1.A1_at	A	P	P	8.9	0.984	16.8	1.202	14.7	1.049	Ssc.27140.1.A1_at	P	A	P	155.7	1.239	21.9	0.352	136.9	1.313
Ssc.1280.1.S1_at	A	P	P	28.4	0.61	71.7	0.997	96.5	1.338	Ssc.27164.1.S1_at	P	A	P	25.1	0.925	11.2	0.833	25.5	1.133
Ssc.12804.1.S1_at	A	P	P	12.8	0.203	100.2	1.031	97.6	1.001	Ssc.27203.1.S1_at	P	A	P	23.7	1.09	9.8	0.91	24.1	1.337
Ssc.12834.1.A1_at	A	P	P	20.5	3.171	13.5	1.352	11.1	1.108	Ssc.27206.1.A1_at	P	A	P	27.2	1.002	1.5	0.111	26.7	1.186
Ssc.12837.1.A1_at	A	P	P	15.1	0.269	73.7	0.85	106.2	1.222	Ssc.27212.2.S1_at	P	A	P	52.3	0.904	27.7	0.966	58	1.209
Ssc.12842.1.S2_at	A	P	P	5.4	0.388	19.5	0.907	31.8	1.474	Ssc.27217.1.A1_at	P	A	P	46	1.013	18.6	0.826	39.1	1.038
Ssc.12848.1.A1_at	A	P	P	4.6	0.297	32.8	1.373	21.4	0.893	Ssc.27234.1.S1_at	P	A	P	13.1	0.751	9.2	1.064	26.4	1.824
Ssc.12890.1.A1_at	A	P	P	5	0.773	11.3	1.132	10.2	1.018	Ssc.27236.1.S1_at	P	A	P	36.3	1.208	12.3	0.826	21	0.842
Ssc.12906.1.S1_at	A	P	P	14.7	1.041	29.1	1.334	21	0.959	Ssc.27334.1.S1_at	P	A	P	41.8	1.016	20.5	1.006	20.6	0.604
Ssc.12941.2.S1_a_at	A	P	P	15.6	0.553	30.1	0.691	34.6	0.792	Ssc.27341.1.S1_a_at	P	A	P	39.1	1.273	11.5	0.755	27	1.06
Ssc.12952.2.A1_at	A	P	P	10.1	0.567	40.6	1.475	27.3	0.989	Ssc.27341.2.A1_at	P	A	P	81.7	1.343	19.4	0.643	64.1	1.27
Ssc.12959.1.A1_at	A	P	P	23.1	0.365	99.8	1.022	83.6	0.854	Ssc.27354.1.S1_at	P	A	P	22.1	1.097	1.4	0.14	17.8	1.066
Ssc.12968.1.A1_at	A	P	P	1.5	0.101	27.8	1.215	17.6	0.767	Ssc.27359.1.S1_at	P	A	P	45.1	0.981	23.2	1.019	26.9	0.706
Ssc.12968.2.S1_at	A	P	P	1.7	0.0707	37.1	0.999	32.8	0.881	Ssc.27370.1.S1_at	P	A	P	24.3	0.79	17.8	1.168	22.3	0.874
Ssc.12972.1.S1_at	A	P	P	1.2	0.0243	68.9	0.904	81.3	1.064	Ssc.27387.1.A1_at	P	A	P	22.2	1.115	2.7	0.274	18.4	1.114
Ssc.13028.1.S1_at	A	P	P	14.9	0.881	26.3	1.007	28.6	1.092	Ssc.27389.1.S1_at	P	A	P	62.1	1.048	28.7	0.977	30.2	0.614
Ssc.13031.1.A1_at	A	P	P	17.5	0.727	39	1.05	38.4	1.03	Ssc.27402.1.A1_at	P	A	P	61	1.178	21.1	0.822	50.6	1.178
Ssc.13033.1.A1_at	A	P	P	9.9	0.594	26.7	1.036	24.9	0.964	Ssc.27409.1.S1_at	P	A	P	54.4	1.347	17.7	0.884	35.5	1.059
Ssc.13037.1.A1_at	A	P	P	26.9	1.452	27.5	0.961	31.8	1.108	Ssc.27428.1.S1_at	P	A	P	69	1.047	31.1	0.953	60.3	1.103
Ssc.13046.1.A1_at	A	P	P	11.3	1.02	17.1	1	23.4	1.364	Ssc.2743.1.S1_at	P	A	P	34.2	0.908	20.4	1.092	22.8	0.729
Ssc.1309.2.S1_a_at	A	P	P	16.2	0.251	58.4	0.585	97	0.968	Ssc.27431.1.A1_at	P	A	P	121.8	1.06	34	0.597	89.6	0.94
Ssc.13125.3.A1_a_at	A	P	P	25	0.881	51	1.164	53.5	1.218	Ssc.27466.1.S1_at	P	A	P	33.2	1.559	9.8	0.928	17.7	1.002
Ssc.13137.3.S1_at	A	P	P	16.6	1.645	13.6	0.873	19.8	1.267	Ssc.27470.1.S1_at	P	A	P	47.8	0.866	15.3	0.559	57.8	1.263
Ssc.13163.1.A1_s_at	A	P	P	5.6	0.689	9.5	0.757	15.3	1.215	Ssc.27497.1.A1_at	P	A	P	67.9	1.552	0.6	0.0277	37.2	1.025
Ssc.13189.1.A1_at	A	P	P	14.7	1.005	22.5	0.995	23.2	1.023	Ssc.27513.1.A1_at	P	A	P	52.2	1.019	16.5	0.65	66.1	1.556
Ssc.13252.1.A1_at	A	P	P	1.5	0.0516	40.6	0.905	57.3	1.273	Ssc.27584.1.S1_at	P	A	P	84.2	1.027	31.6	0.778	102.5	1.508
Ssc.13258.1.A1_at	A	P	P	10.2	0.527	25.5	0.853	32.2	1.074	Ssc.27595.1.S1_at	P	A	P	34	1.231	6.4	0.468	33.8	1.475
Ssc.13266.3.A1_at	A	P	P	10	0.671	23.2	1.008	23.9	1.035	Ssc.27606.1.S1_at	P	A	P	46.5	1.191	17.2	0.889	33.2	1.025
Ssc.13291.1.S1_at	A	P	P	12.7	0.808	33.3	1.372	29.5	1.212	Ssc.27609.1.S1_at	P	A	P	65.9	0.937	2.4	0.0688	51.4	0.881
Ssc.13411.3.S1_a_at	A	P	P	1.5	0.0781	29.1	0.981	30.8	1.035	Ssc.27648.1.A1_at	P	A	P	25.7	0.71	3.2	0.178	19.8	0.659
Ssc.13443.2.S1_at	A	P	P	10.3	0.438	34.8	0.959	40.1	1.102	Ssc.27688.1.S1_at	P	A	P	11.4	0.264	0.9	0.042	62.3	1.736
Ssc.13451.1.A1_at	A	P	P	23.1	0.912	32.3	0.826	42.7	1.088	Ssc.27703.1.S1_at	P	A	P	31	0.802	28	1.461	33.2	1.035
Ssc.13460.1.A1_at	A	P	P	19.6	0.591	32.7	0.638	37.5	0.729	Ssc.27747.1.S1_at	P	A	P	55.1	1.435	14.7	0.772	33.2	1.042
Ssc.13496.1.A1_at	A	P	P	14.8	0.777	31.3	1.064	30.5	1.034	Ssc.27786.2.S1_at	P	A	P	39.4	0.989	18	0.912	34.2	1.035
Ssc.13508.2.S1_at	A	P	P	16.7	0.362	45.4	0.637	79.9	1.117	Ssc.2786.1.S1_at	P	A	P	44.7	0.781	32.9	1.159	53.8	1.133
Ssc.13553.2.S1_at	A	P	P	8.5	0.321	42.2	1.03	31.5	0.767	Ssc.27871.2.S1_at	P	A	P	44.6	1.154	16.2	0.846	60	1.872
Ssc.13555.1.A1_at	A	P	P	7.9	0.306	38.6	0.967	41.4	1.033	Ssc.28042.1.A1_at	P	A	P	47.2	1.167	11.7	0.584	36.3	1.082
Ssc.13576.2.S1_at	A	P	P	9.7	0.127	116.1	0.981	97.4	0.82	Ssc.28076.1.A1_at	P	A	P	51.4	1.564	12.8	0.786	49.5	1.816
Ssc.13585.1.S1_s_at	A	P	P	9.2	0.995	7.6	0.532	14.4	1.005	Ssc.28081.1.A1_at	P	A	P	61.6	0.938	21.5	0.66	62.9	1.154
Ssc.136.1.S1_at	A	P	P	10.5	0.917	16.1	0.911	18.6	1.049	Ssc.28091.1.A1_at	P	A	P	26.7	1.013	12.9	0.987	14.1	0.645
Ssc.13627.1.A1_at	A	P	P	12.1	1.872	12.9	1.292	5	0.499	Ssc.28128.1.A1_at	P	A	P	39.2	2.084	5.5	0.59	22	1.41
Ssc.13630.3.A1_at	A	P	P	10.9	1.327	14.3	1.127	11.1	0.873	Ssc.28164.2.S1_at	P	A	P	64.1	1.047	1	0.0329	59.2	1.165
Ssc.137.1.S1_at	A	P	P	17	0.469	51.1	0.913	61	1.087	Ssc.28190.1.A1_at	P	A	P	48.3	1.148	13.3	0.638	40.5	1.161
Ssc.13701.1.S1_at	A	P	P	17.5	1.151	24	1.022	22.2	0.942	Ssc.28212.1.A1_at	P	A	P	65.3	0.989	19	0.58	55.4	1.011
Ssc.13711.1.S1_at	A	P	P	1.7	0.096	28.4	1.038	20.7	0.754	Ssc.28253.1.A1_at	P	A	P	74.7	1.215	14.3	0.469	52.4	1.028
Ssc.13717.1.A1_at	A	P	P	9.2	0.972	15.7	1.074	23.8	1.623	Ssc.28310.1.S1_at	P	A	P	38.9	1.221	8.1	0.513	37.4	1.415
Ssc.13746.2.S1_at	A	P	P	3.2	0.0987	59.5	1.189	70.3	1.4	Ssc.28314.1.S1_at	P	A	P	48.3	1.259	19.3	1.015	27.4	0.861
Ssc.13749.1.A1_at	A	P	P	1.3	0.201	8.1	0.811	9.1	0.909	Ssc.28422.1.A1_at	P	A	P	48.2	0.96	18.3	0.735	45.2	1.085
Ssc.13763.3.A1_at	A	P	P	13	0.534	17.5	0.465	47.2	1.25	Ssc.28430.1.S1_at	P	A	P	25.5	0.902	17.8	1.27	28.6	1.219
Ssc.13768.1.S1_at	A	P	P	27.8	1.087	41	1.038	41	1.035	Ssc.28453.1.A1_at	P	A	P	85.8	0.707	60.1	1	117.1	1.164
Ssc.13780.10.A1_at	A	P	P	16.5	1.058	22.7	0.942	26.3	1.088	Ssc.2848.1.A1_at	P	A	P	435	1.934	104.1	0.934	308.4	1.653
Ssc.13793.2.S1_at	A	P	P	11.1	0.281	46.6	0.765	58	0.949	Ssc.28490.1.S1_at	P	A	P	33.3	0.939	13.8	0.785	31.2	1.061
Ssc.1382.1.S1_at	A	P	P	8.5	0.463	23.8	0.839	29.6	1.04	Ssc.28653.1.A1_at	P	A	P	17.5	1.003	3.4	0.393	12.8	0.884
Ssc.13825.1.A1_at	A	P	P	33.9	1.252	28.2	0.674	46.4	1.106	Ssc.28701.1.S1_at	P	A	P	35.4	1.912	8.6	0.937	15.5	1.009
Ssc.13834.1.S1_at	A	P	P	18.1	0.997	24.7	0.881	23	0.818	Ssc.28908.3.A1_at	P	A	P	44.8	1.074	5.4	0.261	45.9	1.326
Ssc.13841.3.A1_at	A	P	P	13.9	0.501	36.8	0.858	43.7	1.016	Ssc.28917.1.S1_at	P	A	P	82.5	1.315	17.4	0.56	50.8	0.976
Ssc.13862.2.S1_a_at	A	P	P	29.1	0.436	137	1.329	104.1	1.007	Ssc.29048.1.S1_a_at	P	A	P	34	1.14	6	0.406	22.5	0.91
Ssc.13862.3.S1_at	A	P	P	2.3	0.0403	108	1.224	70.8	0.8	Ssc.29063.1.A1_at	P	A	P	19	1.045	16.5	1.831	14.4	0.955
Ssc.13868.1.A1_at	A	P	P	1.6	0.21	9.8	0.832	16.2	1.371	Ssc.29135.1.S1_at	P	A	P	28	0.994	10.5	0.752	32	1.369
Ssc.13938.1.S1_at	A	P	P	4.8	0.367	19.5	0.965	15.2	0.75	Ssc.29173.1.A1_at	P	A	P	40.1	1.012	14.2	0.723	32.1	0.977
Ssc.13948.1.S1_at	A	P	P	16.6	0.455	72.5	1.286	63.5	1.123	Ssc.29183.1.A1_at	P	A	P	19.4	0.853	12.8	1.136	16.3	0.864
Ssc.13948.2.A1_a_at	A	P	P	6.3	0.3	37.3	1.149	29.4	0.903	Ssc.29209.1.A1_at	P	A	P	33.2	0.799	1.8	0.0874	41.1	1.192
Ssc.14007.1.A1_at	A	P	P	18.7	0.951	56.3	1.854	19.7	0.647	Ssc.2921.3.S1_at	P	A	P	87.3	1.285	24.1	0.715	38.5	0.683
Ssc.14028.2.S1_at	A	P	P	5.1	0.251	29.7	0.948	46.2	1.47	Ssc.29222.1.S1_at	P	A	P	33.5	0.659	41.8	1.66	44.9	1.065
Ssc.1406.1.S1_at	A	P	P	17.3	1.217	17.3	0.788	33	1.498	Ssc.29246.1.A1_at	P	A	P	50.8	0.95	19.2	0.725	43.3	0.977
Ssc.14062.1.S1_at	A	P	P	3.4	0.127	57.3	1.383	35.8	0.862	Ssc.2925.3.S1_a_at	P	A	P	82.1	1.11	29.8	0.813	82.8	1.349
Ssc.1410.2.S1_at	A	P	P	6.8	0.479	35.7	1.628	20.3	0.923	Ssc.29270.1.A1_at	P	A	P	115.7	0.997	46.5	0.808	96.6	1.003
Ssc.14139.1.A1_at	A	P	P	8.9	1.1	21.3	1.705	9.2	0.734	Ssc.29281.1.A1_at	P	A	P	34.8	0.922	12.1	0.646	33.8	1.079
Ssc.14147.1.A1_at	A	P	P	35	0.934	55.4	0.957	78.8	1.358	Ssc.29340.1.A1_at	P	A	P	58.5	1.522	24.2	1.27	34	1.066
Ssc.1418.2.S1_at	A	P	P	2.2	0.0837	48.7	1.2	36.6	0.899	Ssc.29353.1.A1_at	P	A	P	16.1	0.923	16.8	1.942	16.8	1.161
Ssc.14185.1.A1_at	A	P	P	0.6	0.0533	11.2	0.644	15.3	0.878	Ssc.29408.1.A1_at	P	A	P	18.1	1.037	3.8	0.439	9.5	0.656
Ssc.14214.1.A1_a_at	A	P	P	27.3	0.885	46.4	0.974	80	1.673	Ssc.29466.1.A1_at	P	A	P	55.2	1.231	18.8	0.846	30.4	0.817
Ssc.1422.2.S1_at	A	P	P	0.9	0.0207	55.9	0.832	82.6	1.225	Ssc.29471.1.A1_at	P	A	P	66.6	1.517	19.4	0.892	60.5	1.662
Ssc.14236.1.A1_at	A	P	P	21.2	0.433	60.3	0.798	80.5	1.062	Ssc.29494.1.A1_at	P	A	P	106.6	1.001	25.4	0.481	88.2	0.999
Ssc.14245.1.A1_at	A	P	P	6.9	0.682	17.3	1.107	11.8	0.752	Ssc.29510.1.A1_at	P	A	P	26.7	1.167	10.2	0.9	13.1	0.69
Ssc.14257.1.A1_at	A	P	P	8.5	0.443	28.9	0.976	30.4	1.024	Ssc.29544.1.A1_at	P	A	P	62.1	1.759	15.9	0.909	25.7	0.877
Ssc.14266.1.A1_at	A	P	P	6	0.535	17.1	0.988	19.1	1.1	Ssc.29558.1.A1_at	P	A	P	41.1	1.181	11.9	0.69	47.6	1.649
Ssc.14318.1.S1_at	A	P	P	10.5	0.492	23.3	0.707	28.4	0.859	Ssc.29565.1.A1_at	P	A	P	24.6	1.41	5.1	0.59	15	1.036
Ssc.14326.1.A1_at	A	P	P	18	1.683	15.9	0.962	17.2	1.038	Ssc.2957.1.S2_at	P	A	P	60.2	1.301	18	0.785	39.8	1.037
Ssc.14333.1.A1_at	A	P	P	7.5	0.755	18.2	1.186	13.9	0.903	Ssc.29594.1.A1_at	P	A	P	25.5	0.987	9.4	0.734	28.5	1.329
Ssc.14352.1.S1_at	A	P	P	3.9	0.26	16.7	0.72	25.7	1.105	Ssc.29604.1.A1_at	P	A	P	19	1.089	8.9	1.029	9.7	0.67
Ssc.14354.1.A1_at	A	P	P	1.8	0.217	9.1	0.712	6.7	0.522	Ssc.2961.1.S1_at	P	A	P	45.2	1.054	8.1	0.381	52.1	1.464
Ssc.14393.2.S1_x_at	A	P	P	11	0.924	21.1	1.148	18	0.976	Ssc.29643.1.S1_at	P	A	P	19.2	0.764	15.1	1.212	21.1	1.012
Ssc.14403.1.S1_at	A	P	P	13.9	1.342	13.3	0.831	20.8	1.296	Ssc.29660.1.A1_at	P	A	P	113.5	1.093	49.8	0.968	90.1	1.046
Ssc.14428.1.A1_at	A	P	P	9.6	0.73	25.6	1.261	24.2	1.188	Ssc.29676.1.A1_a_at	P	A	P	71.5	1.133	28.9	0.924	56.1	1.072
Ssc.14444.2.S1_at	A	P	P	1.7	0.138	25.2	1.326	21.1	1.107	Ssc.29707.1.A1_at	P	A	P	19.8	0.877	8.3	0.742	26.2	1.399
Ssc.1446.2.S1_at	A	P	P	12	0.182	111.3	1.095	66	0.647	Ssc.29727.1.A1_at	P	A	P	9.8	0.562	8.2	0.948	12.3	0.85
Ssc.14476.1.S1_at	A	P	P	5.9	0.568	19.4	1.209	12.8	0.795	Ssc.29756.1.A1_at	P	A	P	47.8	1.066	10	0.45	34.8	0.936
Ssc.14497.1.S1_at	A	P	P	1.3	0.117	26.1	1.522	16.1	0.936	Ssc.29761.1.A1_at	P	A	P	36.5	0.888	19.8	0.971	30.7	0.9
Ssc.14898.1.A1_at	A	P	P	3.1	0.131	50.1	1.375	33.7	0.922	Ssc.29794.1.A1_at	P	A	P	40.4	1.491	9.3	0.692	13.3	0.592
Ssc.1508.1.A1_at	A	P	P	9.3	0.278	60.1	1.162	67.2	1.296	Ssc.29800.1.A1_at	P	A	P	29.4	1.028	11.8	0.833	41.6	1.754
Ssc.15109.1.S1_at	A	P	P	21.1	0.916	36.8	1.034	45.4	1.272	Ssc.29829.1.A1_at	P	A	P	32.1	1.435	5.7	0.514	17.6	0.948
Ssc.15128.2.S1_at	A	P	P	1.4	0.139	16.6	1.07	19	1.221	Ssc.29836.1.A1_at	P	A	P	46.3	1.356	9.1	0.538	34.6	1.222
Ssc.15248.2.S1_at	A	P	P	17.2	0.383	88.9	1.281	63.1	0.907	Ssc.29841.1.A1_at	P	A	P	18.4	0.608	16.2	1.08	29.3	1.167
Ssc.15250.2.S1_at	A	P	P	28	0.271	213.6	1.339	215	1.344	Ssc.29841.1.A1_s_at	P	A	P	34.8	0.561	3.4	0.111	54.7	1.064
Ssc.15255.1.S1_at	A	P	P	3.4	0.302	37.8	2.172	34.3	1.965	Ssc.29848.1.A1_at	P	A	P	26.3	1.372	7.3	0.768	17.7	1.113
Ssc.1528.2.S1_at	A	P	P	8.5	0.268	40.2	0.819	41.6	0.845	Ssc.29924.1.A1_at	P	A	P	30.2	0.861	16.3	0.937	40.9	1.405
Ssc.1530.1.S1_at	A	P	P	34.9	0.768	75.7	1.079	64.8	0.921	Ssc.2993.3.S1_at	P	A	P	24.4	1.004	12	0.996	11.6	0.575
Ssc.1532.2.A1_at	A	P	P	14.1	1.099	28.7	1.448	22.1	1.112	Ssc.2997.1.A1_at	P	A	P	56.8	1.324	6.3	0.296	42.3	1.188
Ssc.15374.1.S1_at	A	P	P	4.1	0.361	14	0.797	27.6	1.567	Ssc.29980.1.S1_at	P	A	P	118.2	2.225	28.9	1.098	74.7	1.695
Ssc.15397.2.S1_at	A	P	P	9.2	0.617	28.3	1.228	24.3	1.051	Ssc.29987.1.A1_at	P	A	P	20.3	1.163	2.7	0.312	16.8	1.161
Ssc.15431.1.S1_at	A	P	P	19.3	0.097	286.9	0.933	412.9	1.339	Ssc.30028.1.A1_at	P	A	P	13.1	0.488	12.8	0.962	10.2	0.458
Ssc.1544.1.S1_at	A	P	P	9.2	0.99	16.9	1.178	20	1.39	Ssc.30061.1.A1_at	P	A	P	21.8	1.146	11.8	1.251	15	0.95
Ssc.1545.2.S1_at	A	P	P	23.4	0.434	90.1	1.082	67	0.802	Ssc.30064.1.A1_at	P	A	P	32.5	1.142	5.6	0.397	27.3	1.157
Ssc.1545.3.S1_at	A	P	P	27.6	0.773	56.7	1.029	44.7	0.808	Ssc.30068.1.A1_at	P	A	P	33.2	1.114	11.5	0.779	17.4	0.704
Ssc.15508.2.S1_at	A	P	P	17.2	0.848	33.1	1.057	41.1	1.308	Ssc.30074.1.A1_at	P	A	P	28.6	1.004	8.4	0.595	24.7	1.046
Ssc.15511.1.A1_at	A	P	P	3.3	0.36	19	1.343	23.8	1.678	Ssc.30090.1.A1_at	P	A	P	40.6	1.22	10.9	0.661	16.6	0.601
Ssc.15515.1.A1_at	A	P	P	16.8	1.088	25.6	1.073	19.8	0.827	Ssc.30108.1.A1_at	P	A	P	22.7	0.96	12.2	1.04	22.8	1.162
Ssc.15544.1.A1_at	A	P	P	14	0.453	46.6	0.976	49	1.024	Ssc.30109.1.A1_at	P	A	P	37.4	1.389	7.6	0.57	16.2	0.725
Ssc.15583.2.S1_at	A	P	P	16.9	0.906	30.2	1.048	37.9	1.311	Ssc.30151.1.A1_at	P	A	P	15.4	0.425	11.6	0.645	23.2	0.771
Ssc.15588.1.S1_at	A	P	P	2.4	0.371	15.2	1.522	10.5	1.048	Ssc.30153.1.A1_at	P	A	P	30.1	1.326	6	0.533	22	1.168
Ssc.1560.1.S1_at	A	P	P	11.7	0.277	43.4	0.665	66.6	1.018	Ssc.30178.1.A1_at	P	A	P	17.4	0.942	19.2	2.098	16.2	1.058
Ssc.15611.1.S1_at	A	P	P	34.5	0.844	85.9	1.361	70.5	1.113	Ssc.30190.1.A1_at	P	A	P	28.9	1.152	20.8	1.673	13.3	0.639
Ssc.15634.2.S1_a_at	A	P	P	24.1	0.347	105.3	0.982	87.8	0.816	Ssc.30194.1.A1_at	P	A	P	14.6	0.837	9.8	1.133	18.8	1.299
Ssc.15650.3.S1_at	A	P	P	1.9	0.0329	93.1	1.044	53.1	0.594	Ssc.30216.1.A1_at	P	A	P	11	0.63	4.3	0.497	8.4	0.58
Ssc.15674.1.A1_at	A	P	P	16.3	0.958	44.1	1.677	48.2	1.828	Ssc.30258.1.A1_at	P	A	P	16	0.917	12.8	1.48	29.6	2.045
Ssc.15702.1.S1_at	A	P	P	60.3	0.884	113.8	1.081	104.5	0.989	Ssc.30289.1.S1_at	P	A	P	22.1	1.085	2	0.198	18.7	1.107
Ssc.15710.2.S1_at	A	P	P	9.5	0.467	27	0.859	41.6	1.319	Ssc.30340.1.A1_at	P	A	P	20.4	0.848	8.8	0.738	21.4	1.073
Ssc.15717.3.S1_at	A	P	P	9.7	0.406	47.2	1.28	25.5	0.689	Ssc.30354.1.A1_at	P	A	P	37.9	0.859	13.3	0.608	27.6	0.754
Ssc.15769.1.S1_at	A	P	P	24.7	0.657	61.6	1.061	61.3	1.052	Ssc.30377.1.A1_at	P	A	P	33.7	0.778	3.1	0.144	49	1.364
Ssc.15777.1.A1_at	A	P	P	12	0.551	31.4	0.933	36	1.067	Ssc.30414.1.A1_at	P	A	P	27.9	0.655	6.5	0.308	49.9	1.412
Ssc.15777.1.S1_at	A	P	P	11.6	0.409	46.8	1.067	197.1	4.481	Ssc.3043.1.S1_at	P	A	P	24.3	1.189	10.4	1.027	16.5	0.973
Ssc.15791.1.S1_at	A	P	P	10.9	0.91	11.7	0.632	18.1	0.975	Ssc.30434.1.A1_at	P	A	P	17.1	0.692	3.6	0.294	26.8	1.308
Ssc.15792.1.S1_at	A	P	P	0.6	0.0852	20.2	1.857	8.9	0.816	Ssc.30436.1.A1_at	P	A	P	23	1.15	16.3	1.644	14.1	0.85
Ssc.15821.1.S1_at	A	P	P	5.8	0.878	10.4	1.019	16.8	1.641	Ssc.30473.1.A1_at	P	A	P	39.5	1.608	10.3	0.846	37.2	1.825
Ssc.15822.1.S1_at	A	P	P	11.3	0.581	58.3	1.94	71.2	2.362	Ssc.30479.1.A1_at	P	A	P	20.6	0.976	2.7	0.258	21.8	1.245
Ssc.15823.1.S1_at	A	P	P	9.9	0.584	32.7	1.249	20.9	0.796	Ssc.30481.1.A1_at	P	A	P	28.6	0.851	10.6	0.636	22.6	0.811
Ssc.15829.1.S1_at	A	P	P	0.7	0.0661	15.8	0.965	17.4	1.06	Ssc.30485.1.A1_at	P	A	P	38.1	1.08	10.9	0.623	27.8	0.95
Ssc.15846.1.S1_a_at	A	P	P	16.7	0.736	31.5	0.899	23.4	0.666	Ssc.30486.1.A1_at	P	A	P	58.6	1.427	21.7	1.066	46.8	1.374
Ssc.15850.1.S1_a_at	A	P	P	4.5	0.29	20	0.834	39.6	1.646	Ssc.30509.1.A1_at	P	A	P	28.4	1.318	13.3	1.246	26.6	1.488
Ssc.15853.1.S1_s_at	A	P	P	1.4	0.0381	28.1	0.496	78.3	1.377	Ssc.30513.1.A1_s_at	P	A	P	31	0.986	15.8	1.014	22.5	0.863
Ssc.15857.1.S1_a_at	A	P	P	0.7	0.0462	23.1	0.988	23	0.981	Ssc.30542.1.A1_at	P	A	P	53	1.276	18.5	0.898	43.7	1.268
Ssc.15857.2.S1_x_at	A	P	P	5.7	0.549	15.7	0.98	16.4	1.02	Ssc.30565.1.A1_at	P	A	P	23.6	0.966	10.1	0.834	22	1.085
Ssc.15860.1.S1_s_at	A	P	P	6	0.186	50.2	1.009	46.3	0.928	Ssc.30609.1.A1_at	P	A	P	20.3	0.995	13.2	1.305	11.9	0.703
Ssc.15861.1.S1_at	A	P	P	11.8	0.788	21	0.908	11.4	0.492	Ssc.30625.1.S1_at	P	A	P	34.8	1.044	0.6	0.0363	41.6	1.505
Ssc.15862.1.S1_at	A	P	P	8.1	0.531	19.1	0.81	29.7	1.256	Ssc.30632.1.S1_at	P	A	P	24	1.03	11.2	0.97	25.5	1.319
Ssc.15863.1.S1_at	A	P	P	8.4	0.0814	134.6	0.844	105	0.656	Ssc.30652.1.S1_at	P	A	P	43.9	1.006	14.4	0.666	41.3	1.141
Ssc.15864.1.A1_at	A	P	P	1.4	0.217	11.2	1.122	14.6	1.458	Ssc.30688.1.S1_at	P	A	P	12.2	0.699	12.2	1.41	10.5	0.725
Ssc.15865.1.S1_at	A	P	P	11.2	0.457	22.7	0.6	39.8	1.048	Ssc.30692.1.A1_at	P	A	P	31.9	1.04	10.1	0.665	24.4	0.959
Ssc.15867.1.S1_at	A	P	P	17.3	0.321	78.9	0.948	81.9	0.981	Ssc.30701.1.S1_at	P	A	P	27.3	1.047	15.9	1.231	34.5	1.595
Ssc.15870.1.S1_at	A	P	P	4.2	0.293	17.7	0.8	13.5	0.608	Ssc.30703.1.S1_at	P	A	P	38.2	1.219	14.2	0.914	16.6	0.639
Ssc.15876.1.S1_at	A	P	P	7.9	1.04	18.7	1.594	11.3	0.96	Ssc.30731.1.A1_at	P	A	P	78.2	0.922	34.5	0.821	75.8	1.078
Ssc.15879.1.S1_at	A	P	P	6	0.242	46.3	1.207	63.9	1.661	Ssc.30732.1.S1_at	P	A	P	66.7	0.843	43.6	1.112	52.8	0.805
Ssc.15880.1.S1_at	A	P	P	13.5	0.634	43.7	1.33	25.6	0.777	Ssc.30791.1.S1_at	P	A	P	52.4	1.117	20.6	0.886	40.8	1.049
Ssc.15888.1.S1_at	A	P	P	5.4	0.81	25.1	2.439	13.2	1.279	Ssc.30810.1.S1_at	P	A	P	112.9	0.766	49.6	0.679	133.5	1.091
Ssc.15919.1.A1_at	A	P	P	17.9	0.312	83.7	0.945	94.1	1.06	Ssc.3084.1.S1_a_at	P	A	P	60	0.9	16.1	0.487	57.2	1.035
Ssc.15920.1.A1_at	A	P	P	6.7	0.569	18.9	1.038	17.9	0.981	Ssc.30906.1.A1_at	P	A	P	13.9	0.797	7.8	0.902	13.9	0.96
Ssc.15920.1.S1_at	A	P	P	11.3	0.371	37.4	0.794	50.7	1.073	Ssc.30921.1.S1_at	P	A	P	127.3	1.132	59.2	1.062	102.6	1.1
Ssc.15928.1.S1_at	A	P	P	2.2	0.0406	91.7	1.095	81.2	0.966	Ssc.30948.1.S1_at	P	A	P	37.8	1.082	15.9	0.918	45.1	1.556
Ssc.15933.1.S1_s_at	A	P	P	12.6	1.232	15.2	0.962	12.1	0.764	Ssc.30970.1.S1_at	P	A	P	20.6	1.096	13.5	1.448	24.9	1.596
Ssc.15942.3.A1_x_at	A	P	P	0.6	0.0547	64.6	3.812	56.7	3.336	Ssc.30973.1.A1_at	P	A	P	49.2	1.364	14	0.783	29.5	0.986
Ssc.15950.1.S1_at	A	P	P	15.4	0.233	194.7	1.906	209.4	2.044	Ssc.30980.1.A1_at	P	A	P	27.7	0.974	18.6	1.32	28.3	1.2
Ssc.15956.1.S1_at	A	P	P	6	0.49	21.4	1.131	23.9	1.259	Ssc.30984.1.A1_at	P	A	P	119.5	1.007	35.4	0.602	100.5	1.021
Ssc.15967.1.S1_at	A	P	P	11.6	0.328	49.4	0.904	62.3	1.137	Ssc.30988.2.S1_at	P	A	P	72.5	1.125	30.2	0.945	40	0.748
Ssc.1597.1.S1_at	A	P	P	0.4	0.0619	16.9	1.693	9.4	0.939	Ssc.31005.1.A1_at	P	A	P	42.4	1.233	16.7	0.98	29.1	1.02
Ssc.16026.1.A1_at	A	P	P	6.7	0.423	26	1.062	36.3	1.479	Ssc.31041.1.A1_at	P	A	P	69.8	0.976	25.8	0.728	60.8	1.024
Ssc.16026.1.S1_at	A	P	P	0.4	0.0389	15.2	0.957	16.6	1.043	Ssc.31069.1.A1_s_at	P	A	P	21.1	1.203	9.7	1.116	19.8	1.361
Ssc.16028.1.S1_at	A	P	P	6.8	0.295	35.3	0.99	45.9	1.284	Ssc.31072.1.S1_at	P	A	P	28.6	0.958	8.2	0.554	34.3	1.385
Ssc.16033.1.S1_at	A	P	P	26	0.4	120.9	1.203	96.3	0.956	Ssc.31084.1.A1_at	P	A	P	70.2	0.843	50.7	1.229	60.5	0.876
Ssc.16050.1.S1_at	A	P	P	0.5	0.0109	96.4	1.364	89.9	1.268	Ssc.31158.1.A1_at	P	A	P	29.6	0.92	15.3	0.959	27.8	1.041
Ssc.16052.1.S1_at	A	P	P	0.8	0.0116	102.6	0.967	109.9	1.033	Ssc.31164.1.S1_at	P	A	P	41.5	1.303	13.7	0.868	41.6	1.575
Ssc.16057.2.S1_a_at	A	P	P	2.7	0.418	48.6	4.867	46.6	4.653	Ssc.31182.1.A1_at	P	A	P	38.6	0.854	22	0.982	34.5	0.92
Ssc.16058.1.S1_at	A	P	P	22.2	1.203	21.8	0.765	27.3	0.955	Ssc.31198.2.S1_at	P	A	P	49.3	1.226	13.2	0.662	46.8	1.403
Ssc.16085.1.S1_at	A	P	P	1.9	0.0664	68.5	1.551	44.6	1.007	Ssc.31203.1.A1_at	P	A	P	85.5	1.476	23.2	0.808	73.8	1.536
Ssc.16088.1.S1_at	A	P	P	8.5	0.354	33.5	0.903	45.6	1.225	Ssc.3128.2.S1_at	P	A	P	27.9	0.909	2.8	0.184	19	0.747
Ssc.161.1.S1_at	A	P	P	8.7	0.988	13.3	0.978	13.8	1.012	Ssc.3159.1.S1_at	P	A	P	42.7	0.87	29.6	1.217	27.6	0.678
Ssc.16113.1.S1_at	A	P	P	18.2	1.339	30.6	1.457	22.1	1.049	Ssc.3180.1.S1_a_at	P	A	P	59.1	0.925	8.1	0.256	57	1.075
Ssc.16120.1.S1_at	A	P	P	5.1	0.175	41.6	0.922	54	1.193	Ssc.3180.1.S1_at	P	A	P	128.7	0.991	64.9	1.009	94.1	0.874
Ssc.16154.1.S1_at	A	P	P	9.9	0.483	45.1	1.426	31.5	0.993	Ssc.3192.1.A1_at	P	A	P	42.9	0.885	9.1	0.379	44.8	1.115
Ssc.16164.1.S1_at	A	P	P	2.7	0.034	107.4	0.876	124.5	1.012	Ssc.3203.2.S1_at	P	A	P	33.7	0.756	23.7	1.073	34.3	0.927
Ssc.16165.1.S1_at	A	P	P	2.3	0.292	8.9	0.731	14.6	1.195	Ssc.3287.1.S1_at	P	A	P	31.6	1.097	14.6	1.023	23.5	0.984
Ssc.16166.1.S1_at	A	P	P	1.2	0.161	14.8	1.288	10.8	0.937	Ssc.3325.3.S1_at	P	A	P	71.3	0.875	10.9	0.27	68.8	1.018
Ssc.16169.1.S1_x_at	A	P	P	1	0.0934	17.9	1.083	942	56.81	Ssc.3326.1.S1_at	P	A	P	24.8	1.007	9.6	0.786	20.3	0.993
Ssc.16194.1.A1_at	A	P	P	3.7	0.156	28.4	0.774	45.1	1.226	Ssc.3382.1.S1_at	P	A	P	39.2	0.893	6.8	0.313	39.4	1.082
Ssc.16205.1.A1_at	A	P	P	0.4	0.0371	16	0.96	17.4	1.04	Ssc.3408.1.A1_at	P	A	P	80.8	2.087	16.1	0.839	36.4	1.133
Ssc.16220.1.S1_at	A	P	P	10.2	0.868	33.6	1.851	33.9	1.862	Ssc.3430.1.A1_at	P	A	P	90.4	0.996	29.5	0.656	75.6	1.004
Ssc.16225.1.S1_at	A	P	P	10.9	0.37	52	1.142	36.5	0.799	Ssc.3450.1.S1_at	P	A	P	33.7	1.037	19.2	1.192	19	0.705
Ssc.16228.1.S1_at	A	P	P	1.2	0.0197	140	1.484	176.3	1.863	Ssc.3584.2.S1_at	P	A	P	20.8	1.023	9.4	0.933	18.7	1.109
Ssc.16234.1.S1_at	A	P	P	12.9	1.447	44.3	3.217	55.9	4.047	Ssc.3584.3.S1_at	P	A	P	32.5	1.126	3.3	0.231	24.2	1.01
Ssc.16259.1.S1_at	A	P	P	8.3	0.303	22.1	0.523	45.2	1.066	Ssc.3590.1.A1_at	P	A	P	42	0.963	22.4	1.037	31.2	0.863
Ssc.16336.1.S1_at	A	P	P	3.8	0.124	39.5	0.837	36	0.761	Ssc.3600.1.S1_at	P	A	P	53.4	1.041	4.3	0.169	40.8	0.959
Ssc.16336.1.S2_at	A	P	P	5.6	0.501	17.1	0.99	17.5	1.01	Ssc.3625.2.S1_at	P	A	P	57.7	0.974	9.9	0.337	55.9	1.137
Ssc.16379.1.S1_at	A	P	P	13.3	0.258	79.5	0.997	75.4	0.943	Ssc.3625.3.S1_at	P	A	P	41.7	0.987	10.3	0.492	28.5	0.813
Ssc.1639.3.S1_a_at	A	P	P	22.3	0.52	63.2	0.955	67.4	1.015	Ssc.3678.1.S1_at	P	A	P	29.7	1.138	9.8	0.758	15.1	0.698
Ssc.16391.1.A1_at	A	P	P	12.2	1.044	14.3	0.793	14.6	0.807	Ssc.3705.1.A1_at	P	A	P	91.3	0.963	43.7	0.93	85.7	1.09
Ssc.16403.1.S1_at	A	P	P	7.3	0.299	38.3	1.015	37.3	0.985	Ssc.3738.1.S1_at	P	A	P	45.3	1.366	8.5	0.517	25.1	0.913
Ssc.16434.1.A1_at	A	P	P	2.3	0.143	22.9	0.921	65.9	2.642	Ssc.3780.1.A1_at	P	A	P	46.7	0.526	32.3	0.734	86.7	1.177
Ssc.16462.3.S1_at	A	P	P	24.7	0.337	126.4	1.118	94.2	0.831	Ssc.3820.2.S1_a_at	P	A	P	48.3	1.262	20.4	1.076	28.9	0.91
Ssc.1655.2.A1_at	A	P	P	18.8	0.525	47.3	0.855	57.2	1.03	Ssc.3874.1.S1_at	P	A	P	22.8	1.129	7.8	0.779	28.3	1.689
Ssc.16562.1.S1_at	A	P	P	2.4	0.353	20.4	1.943	15.6	1.482	Ssc.3894.1.S1_at	P	A	P	166.7	0.923	87	0.972	154	1.028
Ssc.16577.1.A1_at	A	P	P	12.8	0.839	36.1	1.531	27	1.142	Ssc.390.2.A1_at	P	A	P	37.6	2.146	8.1	0.933	22.4	1.541
Ssc.16639.3.S1_at	A	P	P	0.5	0.0122	67.6	1.069	59.1	0.931	Ssc.3901.1.A1_at	P	A	P	12.9	0.489	15.3	1.171	8.5	0.389
Ssc.16640.3.S1_at	A	P	P	9.3	0.575	57.5	2.303	70.5	2.815	Ssc.3912.1.S1_at	P	A	P	46.7	0.912	28.3	1.115	31.8	0.748
Ssc.16649.2.S1_at	A	P	P	1	0.0468	29.4	0.891	34.6	1.045	Ssc.3930.1.S1_at	P	A	P	30.7	0.797	20.1	1.052	30.3	0.948
Ssc.16744.1.S1_at	A	P	P	8.8	0.668	21.4	1.051	7.7	0.377	Ssc.3964.1.S1_at	P	A	P	47.3	1.513	20.5	1.323	33.5	1.292
Ssc.16825.3.S1_at	A	P	P	8.5	0.127	96.2	0.929	152.5	1.469	Ssc.4029.2.S1_a_at	P	A	P	107.7	1.378	43.1	1.112	63.6	0.981
Ssc.16838.1.S1_a_at	A	P	P	15.6	0.765	32.2	1.023	21.9	0.694	Ssc.4037.1.A1_at	P	A	P	131.3	1.192	46	0.842	100.3	1.097
Ssc.16846.2.S1_at	A	P	P	8.4	0.246	54.5	1.033	56.9	1.075	Ssc.4037.2.S1_at	P	A	P	47.8	0.769	23.8	0.773	72	1.397
Ssc.16951.1.S1_at	A	P	P	6.8	0.299	41	1.167	20.2	0.573	Ssc.4063.2.S1_at	P	A	P	18.4	0.808	20.9	1.853	22.5	1.192
Ssc.16994.2.S1_a_at	A	P	P	13	0.228	77.7	0.883	87.2	0.988	Ssc.4069.1.S1_at	P	A	P	76.9	1.136	16.4	0.489	58.7	1.045
Ssc.16995.1.S1_at	A	P	P	6.3	0.572	16.3	0.958	22.5	1.319	Ssc.4069.2.S1_at	P	A	P	23.1	0.815	10.2	0.726	30.7	1.305
Ssc.17001.1.S1_at	A	P	P	40.5	1.001	34.8	0.557	66	1.052	Ssc.4127.1.A1_at	P	A	P	29.6	0.775	13.8	0.729	42	1.326
Ssc.1702.2.S1_at	A	P	P	5.4	0.375	11.9	0.534	21.7	0.972	Ssc.4139.1.S1_at	P	A	P	27.5	0.819	5.8	0.348	32.9	1.181
Ssc.1714.1.S1_at	A	P	P	82.9	0.886	162.8	1.127	165.4	1.141	Ssc.4143.1.A1_at	P	A	P	56.4	0.783	41.9	1.174	70.7	1.184
Ssc.17140.1.A1_at	A	P	P	35.7	0.976	67.6	1.197	68	1.2	Ssc.4143.2.S1_at	P	A	P	70.1	0.861	33.1	0.82	75.6	1.119
Ssc.17192.2.S1_at	A	P	P	16.4	0.0903	289.9	1.033	225.5	0.801	Ssc.4177.2.S1_at	P	A	P	38.2	1.118	14.7	0.868	20	0.706
Ssc.17222.1.S1_at	A	P	P	10.5	1.119	23	1.587	12	0.826	Ssc.4193.1.S1_at	P	A	P	27.4	1.087	6.7	0.536	19.1	0.913
Ssc.17233.1.A1_at	A	P	P	10.6	0.615	17.9	0.672	29.5	1.104	Ssc.420.3.S1_at	P	A	P	28.1	1.252	0.4	0.036	17	0.913
Ssc.17242.1.S1_at	A	P	P	2.9	0.449	11	1.102	9.3	0.929	Ssc.420.4.S1_at	P	A	P	15.7	0.9	8.6	0.994	30.4	2.1
Ssc.17243.1.S1_at	A	P	P	1	0.135	14	1.219	53.8	4.671	Ssc.4212.2.S1_at	P	A	P	19.9	1.111	5.5	0.619	19.2	1.292
Ssc.17287.1.A1_at	A	P	P	30	0.0703	302.7	0.459	179.5	0.272	Ssc.4267.3.S1_at	P	A	P	120.8	1.545	30.7	0.792	95.8	1.477
Ssc.17288.1.S1_at	A	P	P	6.6	0.433	22.1	0.94	32.2	1.365	Ssc.428.23.S1_a_at	P	A	P	47.6	1.541	8.3	0.542	31.8	1.241
Ssc.17311.1.A1_at	A	P	P	13.5	0.776	35.6	1.325	20	0.742	Ssc.4282.1.S1_at	P	A	P	33.1	0.8	26.8	1.307	41.2	1.2
Ssc.17344.1.S1_at	A	P	P	42.9	1.333	54.3	1.092	54.1	1.085	Ssc.4325.1.S1_at	P	A	P	20.6	1.18	4.9	0.567	8.3	0.573
Ssc.17346.1.S1_at	A	P	P	5.4	0.457	10.3	0.565	18.4	1.006	Ssc.4344.1.A1_at	P	A	P	41.3	1.114	17.4	0.947	31.2	1.015
Ssc.17399.1.S1_at	A	P	P	12.4	0.894	26.5	1.237	21.2	0.986	Ssc.4371.1.S1_at	P	A	P	206.4	1.076	80.9	0.851	147	0.924
Ssc.17403.1.S1_at	A	P	P	4.9	0.438	29.1	1.684	6.8	0.392	Ssc.4402.1.S1_at	P	A	P	90.5	0.848	53.9	1.019	86.8	0.981
Ssc.17408.1.S1_at	A	P	P	15.6	0.64	30.4	0.807	24	0.635	Ssc.444.1.S1_at	P	A	P	21.7	0.832	2.5	0.193	30.8	1.423
Ssc.17420.1.A1_at	A	P	P	12.4	0.852	22.7	1.009	30.6	1.356	Ssc.4450.1.S1_at	P	A	P	25.6	1.08	10.8	0.92	13.6	0.692
Ssc.17424.1.S1_at	A	P	P	8.5	0.818	10.2	0.636	11	0.683	Ssc.4457.1.A1_at	P	A	P	45.2	1.036	3.6	0.166	15.2	0.42
Ssc.17461.1.A1_a_at	A	P	P	5.4	0.199	31.9	0.761	98.7	2.346	Ssc.4487.1.S1_at	P	A	P	343.1	1.069	148.7	0.935	255.6	0.96
Ssc.17467.1.S1_at	A	P	P	3.2	0.495	15.9	1.592	17.7	1.767	Ssc.4489.1.S1_at	P	A	P	48.7	0.985	20.7	0.844	58.5	1.426
Ssc.17500.1.S1_at	A	P	P	8.6	0.594	26.4	1.181	18.8	0.839	Ssc.4520.1.S1_at	P	A	P	70.6	1.147	5.1	0.167	50.4	0.987
Ssc.17522.1.A1_at	A	P	P	6.9	0.627	79.2	4.661	12.8	0.751	Ssc.4563.3.S1_at	P	A	P	27.5	1.043	12.5	0.957	38.1	1.742
Ssc.17527.1.S1_at	A	P	P	3.9	0.116	48.9	0.944	75.6	1.455	Ssc.4597.1.A1_at	P	A	P	33.7	0.875	18.5	0.969	20.6	0.645
Ssc.17577.1.S1_at	A	P	P	14.7	0.421	42	0.778	72.6	1.341	Ssc.4625.2.S1_at	P	A	P	72	0.928	37.6	0.978	107.6	1.672
Ssc.17625.2.S1_at	A	P	P	36.6	0.565	95	0.949	105.5	1.051	Ssc.4644.1.A1_at	P	A	P	81.6	2.437	2.6	0.157	30.7	1.105
Ssc.17717.1.S1_at	A	P	P	20	0.315	76.1	0.777	104.7	1.066	Ssc.4661.1.S1_at	P	A	P	77.2	2.494	11.8	0.769	46.8	1.823
Ssc.17736.1.S1_at	A	P	P	13.7	0.733	55.7	1.93	25	0.864	Ssc.4664.1.S1_at	P	A	P	53.1	1.817	9.8	0.676	80.7	3.328
Ssc.17770.1.A1_at	A	P	P	15.8	1.165	20.2	0.965	78.6	3.742	Ssc.4669.2.S1_at	P	A	P	56.3	1.054	24.9	0.94	75	1.693
Ssc.17780.1.S1_s_at	A	P	P	11.1	0.947	11.9	0.657	19.5	1.074	Ssc.4684.1.S1_at	P	A	P	28.4	1.055	13.3	0.997	21.8	0.976
Ssc.17781.1.S1_s_at	A	P	P	5.2	0.774	26.9	2.592	9.7	0.932	Ssc.4688.2.A1_a_at	P	A	P	40.8	0.995	16.9	0.831	34.2	1.005
Ssc.1779.2.S1_at	A	P	P	10.4	0.518	29.1	0.938	35.7	1.147	Ssc.4760.1.A1_at	P	A	P	13.7	0.785	6.6	0.763	19.7	1.361
Ssc.17818.1.S1_at	A	P	P	8	0.585	74.9	3.543	60.7	2.863	Ssc.4825.1.A1_at	P	A	P	40.3	1.576	7.4	0.584	34.4	1.622
Ssc.17838.1.A1_at	A	P	P	8.3	0.768	25.2	1.509	23.5	1.403	Ssc.4837.2.S1_at	P	A	P	34	0.723	23.1	0.992	20	0.513
Ssc.1784.2.S1_at	A	P	P	8.3	0.246	56.7	1.09	49.5	0.948	Ssc.4877.1.A1_at	P	A	P	65.2	1.031	21.1	0.673	47.4	0.904
Ssc.17919.1.A1_at	A	P	P	13.6	0.568	53.1	1.436	25.7	0.693	Ssc.4878.3.S1_a_at	P	A	P	66	1.057	22.8	0.737	72.6	1.401
Ssc.17946.1.A1_at	A	P	P	16.4	0.785	30.3	0.939	33.5	1.035	Ssc.489.1.A1_at	P	A	P	24.2	0.828	0.8	0.0552	28.1	1.159
Ssc.1799.1.S1_at	A	P	P	13	0.959	31.8	1.519	23.6	1.124	Ssc.4944.1.A1_at	P	A	P	23.4	1.079	12.4	1.154	10.1	0.561
Ssc.18001.1.A1_at	A	P	P	12.2	1.887	11.1	1.112	10.5	1.048	Ssc.4997.1.A1_at	P	A	P	29.7	0.774	20.8	1.094	31.4	0.987
Ssc.18024.1.A1_at	A	P	P	6.1	0.434	19	0.875	24.5	1.125	Ssc.5020.1.S1_at	P	A	P	51.2	0.725	7.3	0.209	26.5	0.452
Ssc.18069.1.A1_at	A	P	P	15.6	1.092	22.2	1.006	22	0.994	Ssc.5058.1.A1_at	P	A	P	95	1.003	35.6	0.758	94.7	1.205
Ssc.18075.1.A1_at	A	P	P	8.7	0.607	18.7	0.844	27.7	1.247	Ssc.5096.2.S1_at	P	A	P	42.9	1.089	9.9	0.507	41.1	1.257
Ssc.1808.1.S1_at	A	P	P	2.1	0.0835	64.8	1.669	14.5	0.372	Ssc.5117.2.S1_at	P	A	P	146.5	0.996	64	0.878	100.2	0.821
Ssc.18084.1.S1_at	A	P	P	10	0.857	15.5	0.86	15.1	0.835	Ssc.5118.2.S1_at	P	A	P	48.9	1.303	2.9	0.156	44	1.414
Ssc.18110.1.A1_at	A	P	P	18.1	0.885	27	0.854	18.6	0.587	Ssc.5187.1.S1_at	P	A	P	18.4	0.72	9.4	0.742	18.9	0.891
Ssc.18123.1.A1_at	A	P	P	30	0.799	79.6	1.373	67.5	1.16	Ssc.5192.2.A1_at	P	A	P	26.6	1.183	4.8	0.431	21.4	1.147
Ssc.18127.1.A1_at	A	P	P	9.2	0.788	15.8	0.876	23.5	1.299	Ssc.5203.1.A1_at	P	A	P	20.3	0.516	9.2	0.472	37.3	1.143
Ssc.18130.1.A1_at	A	P	P	22.4	2.422	17.4	1.218	11.2	0.782	Ssc.5228.1.S1_at	P	A	P	37.7	0.546	14.7	0.429	38.5	0.672
Ssc.18164.1.A1_at	A	P	P	13.5	0.444	46.5	0.99	28.1	0.596	Ssc.5268.2.S1_at	P	A	P	51.5	1.506	13.3	0.784	32.5	1.145
Ssc.18178.2.S1_at	A	P	P	5.5	0.228	37.7	1.011	37	0.989	Ssc.5303.1.S1_at	P	A	P	102.9	1.293	39.4	0.999	59.1	0.895
Ssc.18181.2.S1_at	A	P	P	18.7	0.443	87.6	1.343	71.6	1.094	Ssc.5353.2.S1_at	P	A	P	91.7	0.732	32.2	0.519	86.4	0.832
Ssc.18184.1.S1_at	A	P	P	1.1	0.042	45.3	1.119	35.8	0.881	Ssc.5415.1.S1_at	P	A	P	36.4	1.251	13	0.902	26.5	1.098
Ssc.18186.1.S1_at	A	P	P	12.2	0.654	16.5	0.573	36.6	1.266	Ssc.5522.1.S1_at	P	A	P	75.7	0.986	38.6	1.014	59.3	0.931
Ssc.18203.2.A1_at	A	P	P	41.1	1.256	50.4	0.997	56.8	1.12	Ssc.5547.1.A1_at	P	A	P	64.2	0.862	14.6	0.395	39.2	0.634
Ssc.1821.3.S1_at	A	P	P	12.5	0.304	67.9	1.067	59.5	0.933	Ssc.5557.1.S1_at	P	A	P	31.8	1.411	1.8	0.161	18.6	0.995
Ssc.18210.1.S1_at	A	P	P	26.2	1.448	29	1.038	16.8	0.599	Ssc.5560.1.S1_at	P	A	P	36.7	2.003	4	0.44	24.9	1.638
Ssc.18213.2.S1_at	A	P	P	18.5	0.493	54.2	0.935	53	0.912	Ssc.5596.1.A1_at	P	A	P	30	1.15	9.2	0.711	23	1.062
Ssc.18220.3.A1_at	A	P	P	8.7	0.626	26.5	1.235	22.9	1.064	Ssc.5607.2.S1_at	P	A	P	44.2	1.043	17.4	0.828	55.3	1.573
Ssc.18224.1.S1_at	A	P	P	13.9	1.243	19.1	1.106	19.2	1.108	Ssc.5616.1.S1_at	P	A	P	47.2	1.022	19.6	0.857	43.3	1.131
Ssc.18240.1.S1_at	A	P	P	6.1	0.602	37.7	2.407	34.9	2.221	Ssc.5722.1.A1_at	P	A	P	67.7	1.242	13.4	0.496	48.7	1.077
Ssc.18240.2.A1_at	A	P	P	8.6	0.425	43.9	1.406	33.8	1.079	Ssc.5723.1.S1_at	P	A	P	52.4	1.338	9.3	0.479	33.6	1.034
Ssc.18243.2.S1_at	A	P	P	13.6	0.499	44.9	1.067	39.4	0.933	Ssc.5729.1.A1_at	P	A	P	37.3	0.676	21.4	0.783	51.5	1.126
Ssc.18245.1.A1_at	A	P	P	17.9	1.224	21.6	0.956	21.2	0.935	Ssc.5730.1.A1_at	P	A	P	11.3	0.515	10.8	0.994	18.3	1.006
Ssc.18300.1.A1_at	A	P	P	20.6	0.354	92.2	1.027	87.7	0.973	Ssc.5780.2.S1_at	P	A	P	36.8	0.866	22.5	1.069	33.5	0.951
Ssc.18307.1.A1_at	A	P	P	2.6	0.0887	44.8	0.989	63.9	1.407	Ssc.5809.2.A1_at	P	A	P	39.5	1.093	16.1	0.899	27.2	0.907
Ssc.18330.1.A1_at	A	P	P	12.8	0.909	25.3	1.163	25.1	1.15	Ssc.5848.2.S1_a_at	P	A	P	61.8	0.974	23.3	0.741	61	1.159
Ssc.18337.2.A1_at	A	P	P	6.9	0.302	44.8	1.269	40.2	1.136	Ssc.5861.3.S1_at	P	A	P	59.6	1.142	24.2	0.935	32.8	0.757
Ssc.18338.1.A1_at	A	P	P	12	0.194	54.1	0.566	88.5	0.922	Ssc.5863.1.S1_at	P	A	P	96.8	1.089	28.1	0.638	78.6	1.066
Ssc.18344.1.S1_at	A	P	P	24.2	0.923	24.1	0.595	15.9	0.391	Ssc.5868.1.S1_at	P	A	P	35.8	0.654	25.3	0.933	68.6	1.512
Ssc.18350.1.S1_at	A	P	P	13	0.437	71.8	1.562	51.9	1.126	Ssc.5892.1.S1_at	P	A	P	117.5	1.415	37.7	0.916	71.1	1.032
Ssc.18353.1.S2_at	A	P	P	1.7	0.0819	29.9	0.933	34.3	1.067	Ssc.5930.1.S1_at	P	A	P	32.3	1.029	14.6	0.938	23.4	0.898
Ssc.18377.1.S1_at	A	P	P	5	0.119	91.9	1.415	64.1	0.984	Ssc.5963.1.A1_at	P	A	P	74.3	1.012	31.1	0.854	60.2	0.988
Ssc.18377.3.S1_a_at	A	P	P	9.1	0.289	45.3	0.932	62.2	1.276	Ssc.5996.1.S1_at	P	A	P	112.5	1.01	56	1.014	91.5	0.99
Ssc.18377.3.S1_at	A	P	P	4	0.115	58.2	1.079	82.2	1.52	Ssc.600.1.S1_s_at	P	A	P	150.5	0.937	57.6	0.723	91	0.683
Ssc.18393.1.S1_a_at	A	P	P	50.4	0.894	66.6	0.765	88	1.007	Ssc.6060.1.S1_at	P	A	P	23.3	0.643	19.9	1.109	28.5	0.949
Ssc.18426.1.A1_at	A	P	P	10.4	1.015	15.6	0.985	16.9	1.064	Ssc.6069.1.A1_at	P	A	P	81.7	0.995	17.6	0.433	58.5	0.859
Ssc.18432.2.A1_at	A	P	P	18.7	0.232	121	0.972	183.8	1.472	Ssc.6095.1.A1_at	P	A	P	19.9	0.782	16.6	1.316	15.7	0.743
Ssc.18444.2.S1_at	A	P	P	8.4	0.212	57.8	0.943	65	1.057	Ssc.6108.1.A1_at	P	A	P	25.4	0.859	1	0.0682	38.2	1.557
Ssc.18454.1.A1_at	A	P	P	23.5	0.709	60.5	1.181	72.5	1.411	Ssc.6110.1.A1_at	P	A	P	23.5	1.015	11.3	0.985	17	0.885
Ssc.18466.1.A1_at	A	P	P	7.6	0.539	22.8	1.046	17	0.778	Ssc.6138.1.S1_at	P	A	P	33.4	1.621	7.3	0.715	18.5	1.083
Ssc.18489.3.S1_at	A	P	P	10	0.517	33.1	1.108	36.3	1.211	Ssc.6183.1.A1_at	P	A	P	50.5	0.989	25.6	1.011	39.8	0.939
Ssc.1849.2.S1_at	A	P	P	25.5	0.885	53.5	1.202	55.5	1.243	Ssc.6185.3.S1_at	P	A	P	20.8	0.696	11.4	0.77	29.8	1.202
Ssc.18498.2.A1_at	A	P	P	20.3	1.123	18.9	0.677	27.3	0.975	Ssc.6205.1.S1_at	P	A	P	122.9	0.837	102.4	1.407	104.1	0.855
Ssc.18501.1.S1_at	A	P	P	23.7	0.365	119	1.186	98.5	0.979	Ssc.6239.1.A1_at	P	A	P	40.2	1.008	24.6	1.245	33.7	1.019
Ssc.18534.2.S1_at	A	P	P	13.4	0.318	64.2	0.987	66.1	1.013	Ssc.6270.1.S1_at	P	A	P	19.4	0.546	18	1.022	24.6	0.834
Ssc.18537.2.S1_at	A	P	P	20.6	1.737	21.4	1.168	13.1	0.713	Ssc.6305.1.S1_at	P	A	P	46.1	1.649	14.5	1.046	39.7	1.712
Ssc.18553.1.A1_at	A	P	P	3.1	0.145	29.8	0.902	40.7	1.228	Ssc.6313.2.A1_at	P	A	P	42.1	0.985	21.5	1.015	48.4	1.365
Ssc.18554.1.A1_s_at	A	P	P	8.2	0.365	40	1.152	32.3	0.927	Ssc.6379.1.A1_at	P	A	P	56.6	1.355	17.6	0.85	38.2	1.102
Ssc.18554.1.S1_x_at	A	P	P	13.7	0.491	93.2	2.162	100.2	2.318	Ssc.6483.1.S1_at	P	A	P	75.3	1.262	17.3	0.585	45.7	0.923
Ssc.18571.2.S1_a_at	A	P	P	31	0.794	48.9	0.811	61.9	1.023	Ssc.6487.1.S1_at	P	A	P	94.9	0.946	55	1.106	91.3	1.097
Ssc.18578.3.S1_at	A	P	P	6.8	0.416	18.8	0.744	23.8	0.94	Ssc.6542.1.S1_at	P	A	P	19.7	1.129	0.6	0.0694	19.9	1.375
Ssc.18584.1.A1_at	A	P	P	10.8	0.246	69.2	1.021	77	1.133	Ssc.6548.1.A1_at	P	A	P	50.9	0.968	36.5	1.401	45	1.032
Ssc.18585.2.S1_at	A	P	P	23.5	0.428	89.5	1.055	88.2	1.037	Ssc.6556.2.A1_at	P	A	P	14.5	0.831	15.5	1.792	11.2	0.774
Ssc.18589.2.A1_at	A	P	P	2.6	0.198	27.4	1.352	22	1.083	Ssc.6575.1.S1_at	P	A	P	70.7	1.114	25.3	0.804	59.3	1.126
Ssc.18593.2.A1_at	A	P	P	4.5	0.178	41.1	1.05	37.3	0.95	Ssc.6604.1.S1_at	P	A	P	35.3	0.658	24.6	0.926	46.3	1.041
Ssc.18598.1.A1_at	A	P	P	13.7	0.974	22.3	1.026	19.3	0.885	Ssc.6665.1.A1_at	P	A	P	21.3	0.739	12.6	0.882	24.5	1.024
Ssc.18632.1.S1_at	A	P	P	2.9	0.239	18.5	0.986	19.1	1.014	Ssc.6677.2.A1_at	P	A	P	34.6	1.13	9.1	0.6	22.1	0.87
Ssc.18640.2.S1_at	A	P	P	3.2	0.172	24.2	0.842	28.1	0.975	Ssc.6759.1.S1_at	P	A	P	35.9	1.093	17.5	1.075	28.1	1.031
Ssc.18642.2.A1_at	A	P	P	15.8	1.202	23	1.133	11.4	0.56	Ssc.6811.1.A1_at	P	A	P	316.8	1.443	103.1	0.947	191.8	1.053
Ssc.18656.1.A1_at	A	P	P	7.4	0.335	22.2	0.65	22.6	0.66	Ssc.6811.2.S1_at	P	A	P	55.2	0.869	25.5	0.81	62.6	1.188
Ssc.18661.1.A1_at	A	P	P	8.7	0.962	14.5	1.038	10.7	0.764	Ssc.6829.1.A1_at	P	A	P	141.8	1.086	62.5	0.965	105.5	0.974
Ssc.18676.1.S1_at	A	P	P	0.9	0.139	14.2	1.422	11	1.098	Ssc.6840.1.A1_at	P	A	P	20.2	1.003	11	1.101	12.5	0.748
Ssc.1868.1.S1_at	A	P	P	19	0.453	61.7	0.952	54.7	0.842	Ssc.6855.1.S1_at	P	A	P	42.7	0.923	18.7	0.815	42.2	1.099
Ssc.18685.1.A1_at	A	P	P	18.9	1.633	18.7	1.046	17.1	0.954	Ssc.6871.1.S1_at	P	A	P	37.2	1.004	18.3	0.996	30.2	0.982
Ssc.18695.1.A1_at	A	P	P	3.6	0.304	21.3	1.166	17.9	0.977	Ssc.6923.1.A1_at	P	A	P	30.7	1.122	5.7	0.42	31.7	1.397
Ssc.18702.1.A1_at	A	P	P	10.5	1.026	15.4	0.974	15.3	0.965	Ssc.6991.1.A1_at	P	A	P	31.6	1.009	15.3	0.986	16.4	0.631
Ssc.18713.1.A1_at	A	P	P	4.4	0.398	21.9	1.281	13	0.758	Ssc.7018.1.A1_at	P	A	P	62.3	0.784	19.3	0.49	64.8	0.983
Ssc.18714.1.A1_at	A	P	P	9	0.555	25.9	1.034	25.5	1.015	Ssc.7037.1.A1_at	P	A	P	20.7	0.957	12	1.12	18.7	1.043
Ssc.18714.2.A1_at	A	P	P	14.3	1.282	17	0.987	17.5	1.013	Ssc.7054.2.A1_at	P	A	P	34.5	1.288	7	0.527	5.9	0.266
Ssc.18721.2.A1_s_at	A	P	P	23.7	1.308	33.7	1.204	23.8	0.848	Ssc.7106.1.S1_at	P	A	P	17	0.891	8.8	0.931	17.7	1.119
Ssc.1874.1.S1_at	A	P	P	6.4	0.275	36.9	1.028	35	0.972	Ssc.7188.1.A1_at	P	A	P	44.4	0.882	6.9	0.277	57.4	1.375
Ssc.18752.2.S1_at	A	P	P	11.4	0.708	38	1.527	23.3	0.934	Ssc.7191.1.A1_at	P	A	P	32.7	0.822	7.3	0.37	15.5	0.47
Ssc.18778.1.S1_at	A	P	P	13.6	0.488	40.8	0.947	43.7	1.012	Ssc.7206.1.A1_at	P	A	P	32	1.199	9.4	0.711	27.5	1.242
Ssc.18782.1.S1_at	A	P	P	10.9	0.951	25	1.412	22.7	1.278	Ssc.7211.1.A1_s_at	P	A	P	29.9	1.004	14.7	0.996	18	0.729
Ssc.18783.1.A1_at	A	P	P	13.1	1.842	11.5	1.047	10.5	0.953	Ssc.7217.1.A1_at	P	A	P	16.2	0.928	2.7	0.312	10.3	0.711
Ssc.18797.1.S1_at	A	P	P	8.1	0.672	16.9	0.907	21.6	1.156	Ssc.7228.1.A1_at	P	A	P	26.6	1.018	5	0.386	32	1.477
Ssc.18836.1.A1_at	A	P	P	12.9	1.07	38.3	2.056	16.1	0.862	Ssc.7250.1.A1_at	P	A	P	42.4	1.078	8.6	0.441	23.3	0.714
Ssc.1885.2.S1_at	A	P	P	46.2	1.406	46.5	0.916	60.6	1.19	Ssc.7296.1.A1_at	P	A	P	41.8	1.364	9.2	0.606	23.3	0.917
Ssc.18850.1.S1_at	A	P	P	16.9	0.613	75.9	1.781	46	1.076	Ssc.7308.1.A1_at	P	A	P	18.3	1.049	6	0.694	23.9	1.651
Ssc.18864.1.A1_at	A	P	P	6.2	0.524	12.6	0.689	11.4	0.622	Ssc.7324.1.A1_at	P	A	P	29.1	1.668	6	0.694	21.8	1.506
Ssc.18874.1.S1_at	A	P	P	18.3	1.199	25.4	1.078	25.7	1.087	Ssc.7435.2.A1_at	P	A	P	28.2	0.745	9.9	0.528	23.1	0.736
Ssc.18879.2.S1_at	A	P	P	7	0.576	13	0.692	20.1	1.067	Ssc.7451.1.S1_at	P	A	P	46.1	1.222	11.6	0.62	27.2	0.869
Ssc.1888.2.S1_at	A	P	P	20.5	1.042	33.5	1.102	29.2	0.958	Ssc.7455.1.A1_at	P	A	P	30.4	0.878	15.6	0.909	70.5	2.454
Ssc.18897.1.S1_at	A	P	P	13.5	0.487	38.6	0.902	45.3	1.055	Ssc.7511.1.S1_at	P	A	P	40.2	1.13	3.6	0.204	41	1.39
Ssc.189.1.S1_at	A	P	P	23.5	1.154	36.1	1.148	21.2	0.672	Ssc.7515.1.A1_at	P	A	P	55.6	1.338	22.1	1.073	36.3	1.053
Ssc.18929.1.S1_s_at	A	P	P	11.1	1.05	101.7	6.227	14.4	0.879	Ssc.7516.1.A1_at	P	A	P	34	1.141	12.7	0.859	19.5	0.788
Ssc.18947.1.A1_at	A	P	P	8.1	0.31	35.1	0.869	70.9	1.751	Ssc.7528.2.S1_at	P	A	P	28.3	1.622	9.9	1.145	13.2	0.912
Ssc.18952.1.A1_at	A	P	P	7.7	0.865	17.7	1.288	15.4	1.117	Ssc.7544.1.A1_at	P	A	P	22.2	0.817	22.9	1.7	25.9	1.149
Ssc.18954.1.A1_at	A	P	P	15.7	1.268	19.6	1.025	18.7	0.975	Ssc.7573.1.A1_at	P	A	P	26.5	0.704	19.7	1.056	36.7	1.175
Ssc.18972.2.S1_s_at	A	P	P	13.4	0.555	45.6	1.222	52.6	1.405	Ssc.7583.1.A1_at	P	A	P	60.1	0.946	25.6	0.813	59.5	1.129
Ssc.18987.2.A1_at	A	P	P	8.5	1.069	15.1	1.23	9.1	0.739	Ssc.7611.1.A1_at	P	A	P	44.4	1.124	18.1	0.924	319.6	9.749
Ssc.18988.1.S1_at	A	P	P	5.6	0.171	41.7	0.822	53.1	1.044	Ssc.7632.1.A1_at	P	A	P	64.4	1.076	29.8	1.004	36.5	0.735
Ssc.1904.3.S1_at	A	P	P	14.4	0.236	94.7	1.006	93.8	0.994	Ssc.773.2.S1_at	P	A	P	42.9	0.841	12.5	0.494	26.2	0.619
Ssc.19040.1.A1_at	A	P	P	37.1	0.958	55.2	0.923	40.4	0.673	Ssc.773.3.S1_at	P	A	P	29.5	1.209	8.2	0.678	21.9	1.082
Ssc.19058.1.S1_at	A	P	P	13.4	0.349	50.7	0.854	76.4	1.283	Ssc.7730.2.S1_at	P	A	P	55.4	1.842	13.8	0.926	28.3	1.134
Ssc.19067.1.A1_at	A	P	P	5.2	0.181	48.6	1.094	31.1	0.698	Ssc.7751.1.A1_at	P	A	P	15.1	0.81	11	1.19	12.1	0.782
Ssc.19073.1.S1_at	A	P	P	26.4	1.027	38.6	0.973	56.7	1.424	Ssc.7781.1.A1_at	P	A	P	81	0.942	39.8	0.933	48.4	0.678
Ssc.19089.1.A1_at	A	P	P	12.4	0.949	25	1.238	21.5	1.062	Ssc.7792.1.A1_at	P	A	P	35.8	0.967	24.2	1.319	31.7	1.033
Ssc.19130.1.S1_at	A	P	P	7.4	0.548	16.2	0.776	21.5	1.027	Ssc.7876.1.A1_at	P	A	P	30.4	1.108	6.1	0.449	31.5	1.384
Ssc.19132.1.A1_at	A	P	P	2.8	0.231	38.7	2.063	33.7	1.791	Ssc.7908.1.A1_at	P	A	P	37	1.228	16	1.072	39.3	1.573
Ssc.19144.1.S1_at	A	P	P	7.1	0.348	31.2	0.989	37.8	1.195	Ssc.7954.1.A1_at	P	A	P	266.2	6.374	12	0.58	16.5	0.476
Ssc.19149.2.S1_a_at	A	P	P	16.9	0.269	97.4	1.004	97	0.996	Ssc.8030.1.A1_at	P	A	P	50.3	2.23	2.9	0.259	11.9	0.636
Ssc.19153.1.S1_at	A	P	P	7.7	0.567	18.9	0.9	21.5	1.021	Ssc.8212.1.A1_at	P	A	P	19.6	0.586	15.9	0.96	18.3	0.66
Ssc.19154.1.S1_at	A	P	P	16.7	0.466	62.4	1.127	48.5	0.873	Ssc.8213.2.A1_at	P	A	P	22.9	1.029	10.3	0.934	25.1	1.36
Ssc.1916.1.A1_at	A	P	P	18	0.465	51.8	0.866	67.2	1.12	Ssc.8238.1.S1_at	P	A	P	26.2	1.176	8.1	0.734	23.6	1.277
Ssc.19165.1.S1_at	A	P	P	26.2	0.975	33.5	0.807	43.8	1.052	Ssc.8241.1.A1_at	P	A	P	27.6	0.912	15.6	1.04	24.1	0.96
Ssc.19169.2.S1_at	A	P	P	18	0.313	75.8	0.853	90.9	1.019	Ssc.8308.1.A1_at	P	A	P	32.1	1.347	7.7	0.652	22	1.113
Ssc.19172.2.S1_at	A	P	P	5.8	0.287	28.3	0.906	29.9	0.954	Ssc.8313.3.S1_at	P	A	P	64.1	0.804	52.5	1.328	88.2	1.333
Ssc.19175.2.S1_at	A	P	P	0.3	0.0464	15.5	1.552	10.3	1.028	Ssc.8334.1.A1_at	P	A	P	32.6	1.114	13.9	0.958	25.3	1.042
Ssc.19178.1.S1_at	A	P	P	19	0.841	44.5	1.276	68.7	1.964	Ssc.8359.1.A1_at	P	A	P	63	1.347	25.8	1.113	29.8	0.768
Ssc.19183.1.S1_at	A	P	P	5.6	0.145	55.9	0.935	59.7	0.996	Ssc.8361.1.A1_at	P	A	P	16.6	0.951	6.7	0.775	17.6	1.216
Ssc.19189.1.S1_at	A	P	P	2.2	0.34	7.8	0.781	12.1	1.208	Ssc.8376.1.A1_at	P	A	P	20.2	1.004	14.3	1.434	21.9	1.312
Ssc.19193.1.A1_at	A	P	P	70.2	1.515	109.2	1.526	71.8	1	Ssc.840.1.A1_at	P	A	P	53.9	1.344	10.1	0.508	42.1	1.265
Ssc.19193.2.S1_at	A	P	P	3.7	0.219	40.5	1.555	52.2	1.998	Ssc.8402.2.S1_at	P	A	P	24.2	0.945	13.4	1.055	16.4	0.772
Ssc.19195.1.S1_at	A	P	P	2.2	0.233	15.7	1.077	13.5	0.923	Ssc.8405.1.A1_at	P	A	P	27	1.54	9	1.036	10.4	0.715
Ssc.19195.2.A1_at	A	P	P	43.6	1.44	48.2	1.031	45.2	0.964	Ssc.8422.1.A1_at	P	A	P	44	0.814	19.7	0.735	51.1	1.139
Ssc.19214.1.A1_at	A	P	P	11.7	1.196	11.8	0.781	16.2	1.069	Ssc.8423.1.S1_at	P	A	P	43.7	1.229	11.2	0.636	30.1	1.021
Ssc.19224.1.S1_at	A	P	P	8.9	0.85	16.7	1.032	15.7	0.968	Ssc.8429.2.S1_at	P	A	P	17	0.939	4.1	0.457	14.7	0.979
Ssc.19228.3.S1_at	A	P	P	11	0.737	20.7	0.898	32.5	1.406	Ssc.8451.1.A1_at	P	A	P	22.4	1.284	0.8	0.0925	9.9	0.684
Ssc.19235.1.A1_at	A	P	P	0.7	0.0403	48.8	1.821	65	2.418	Ssc.848.1.S1_at	P	A	P	131.1	0.96	68.7	1.015	111.6	0.985
Ssc.19236.1.S1_at	A	P	P	22.5	0.445	79.6	1.02	85.6	1.093	Ssc.8489.1.A1_at	P	A	P	134.1	1.959	27.3	0.804	67.9	1.196
Ssc.19249.1.S1_at	A	P	P	9.1	0.268	49.2	0.937	53.3	1.012	Ssc.849.1.S1_at	P	A	P	31.5	0.982	9.5	0.597	23.7	0.89
Ssc.19249.2.S1_a_at	A	P	P	17.7	0.369	64.6	0.872	48	0.646	Ssc.8607.1.S1_at	P	A	P	40.7	1.152	11.2	0.639	42.9	1.464
Ssc.19250.1.S1_at	A	P	P	10.2	0.618	24.1	0.945	27	1.055	Ssc.8610.1.A1_at	P	A	P	15.8	0.905	0.4	0.0462	11.6	0.801
Ssc.1926.1.A1_at	A	P	P	13.2	0.554	40.5	1.1	42.5	1.151	Ssc.8620.1.A1_at	P	A	P	61.4	0.824	21.1	0.571	42.6	0.689
Ssc.19268.2.A1_at	A	P	P	8.2	0.378	32	0.954	35.9	1.067	Ssc.863.2.S1_at	P	A	P	136.9	0.992	59.6	0.871	176.2	1.539
Ssc.19276.1.S1_at	A	P	P	14.7	0.496	52.8	1.153	44	0.958	Ssc.8697.1.A1_at	P	A	P	46.7	1.733	12.2	0.914	16.6	0.743
Ssc.19280.1.A1_at	A	P	P	30.3	1.557	40.5	1.347	26.6	0.882	Ssc.8762.1.A1_at	P	A	P	130.6	0.985	36.1	0.549	114.5	1.041
Ssc.19285.1.A1_at	A	P	P	108.5	4.926	19.1	0.561	49.2	1.442	Ssc.8765.1.A1_at	P	A	P	19.8	1.135	3.6	0.416	20.2	1.395
Ssc.19289.1.S1_at	A	P	P	29.6	0.536	85.1	0.998	85.7	1.002	Ssc.8790.1.A1_at	P	A	P	55.2	1.704	17.6	1.096	56.9	2.118
Ssc.19292.1.A1_at	A	P	P	2	0.117	26.1	0.985	24.6	0.926	Ssc.8804.1.A1_at	P	A	P	25.9	1.484	9.7	1.121	13.6	0.939
Ssc.19292.2.A1_at	A	P	P	8.1	0.363	30.1	0.872	16.7	0.483	Ssc.8825.2.S1_at	P	A	P	59.8	0.904	38.2	1.165	61.4	1.119
Ssc.19304.1.A1_at	A	P	P	13.6	2.104	12.9	1.292	9.7	0.969	Ssc.8899.1.A1_at	P	A	P	23.7	0.938	16.9	1.35	20.4	0.974
Ssc.1932.1.S1_at	A	P	P	47.1	1.33	48.8	0.892	58.3	1.063	Ssc.9052.1.S1_at	P	A	P	74.8	1.197	24.4	0.788	43.5	0.839
Ssc.19325.1.S1_at	A	P	P	1.3	0.023	93.9	1.074	91.3	1.041	Ssc.9071.1.A1_at	P	A	P	28.9	1.03	13.5	0.97	27.8	1.194
Ssc.19327.1.S1_at	A	P	P	19.3	0.212	183.9	1.309	137.9	0.979	Ssc.9153.1.A1_at	P	A	P	42.1	1.305	7.6	0.475	18.6	0.695
Ssc.19338.1.A1_at	A	P	P	2.7	0.125	50.1	1.504	36.7	1.099	Ssc.9159.1.A1_at	P	A	P	12.8	0.733	6.4	0.74	15.1	1.043
Ssc.19344.2.S1_at	A	P	P	39.8	0.362	216.8	1.275	133.3	0.782	Ssc.9183.2.S1_at	P	A	P	45	0.878	17.6	0.693	49.8	1.171
Ssc.19357.2.S1_at	A	P	P	26	1.32	20.3	0.667	31.7	1.039	Ssc.9197.1.A1_at	P	A	P	29.5	0.94	11.7	0.752	41.5	1.594
Ssc.19372.1.A1_at	A	P	P	25.6	0.998	42.8	1.081	39.8	1.002	Ssc.9250.1.A1_at	P	A	P	14	0.701	12.1	1.223	11.7	0.707
Ssc.19373.2.S1_at	A	P	P	5.3	0.82	9.5	0.951	6.2	0.619	Ssc.9262.1.A1_at	P	A	P	28.5	1.111	11.3	0.889	10.7	0.503
Ssc.19400.1.S1_at	A	P	P	1	0.0477	28.7	0.886	45.7	1.406	Ssc.929.1.S1_at	P	A	P	45.9	1.003	25.7	1.133	29	0.764
Ssc.19406.2.S1_at	A	P	P	27.8	0.533	83.5	1.036	80	0.99	Ssc.9314.1.S1_at	P	A	P	22.5	0.999	13.5	1.209	18.7	1.001
Ssc.19410.1.A1_at	A	P	P	0.9	0.13	12.5	1.165	10.6	0.985	Ssc.9319.1.A1_at	P	A	P	24	0.998	11.2	0.939	19.5	0.977
Ssc.19413.1.A1_at	A	P	P	11.1	0.11	123.3	0.789	123.7	0.789	Ssc.9355.2.A1_at	P	A	P	75.8	1.02	23.1	0.627	72.2	1.171
Ssc.19455.2.S1_at	A	P	P	15.9	0.376	87.5	1.339	57.3	0.874	Ssc.9405.2.S1_at	P	A	P	25.6	1.138	18	1.614	30.4	1.629
Ssc.1947.2.S1_at	A	P	P	19.1	0.531	75.3	1.355	73.5	1.319	Ssc.9436.1.A1_at	P	A	P	21	0.735	5.2	0.367	34.6	1.459
Ssc.19492.1.A1_at	A	P	P	1.3	0.0996	47.2	2.342	19.4	0.96	Ssc.9479.1.A1_at	P	A	P	54	0.877	24.3	0.796	51.1	1.001
Ssc.19509.2.S1_at	A	P	P	2.8	0.31	15.4	1.106	13.9	0.995	Ssc.9511.2.A1_at	P	A	P	18.6	1.008	3.4	0.372	19.6	1.281
Ssc.19522.1.A1_at	A	P	P	8.5	0.748	22.9	1.304	8.4	0.477	Ssc.9543.2.S1_at	P	A	P	20.8	0.589	14.8	0.846	24.8	0.847
Ssc.19531.2.S1_at	A	P	P	13.4	0.401	39.7	0.769	43.9	0.848	Ssc.9659.1.A1_at	P	A	P	30.8	1.359	21.1	1.879	13.9	0.74
Ssc.19539.2.S1_at	A	P	P	25.7	1.456	75.1	2.754	32	1.17	Ssc.9728.1.A1_at	P	A	P	75.1	1.195	31.2	1.002	96.6	1.853
Ssc.19552.1.S1_at	A	P	P	4.2	0.119	62.8	1.153	39.3	0.719	Ssc.9767.1.A1_at	P	A	P	61.7	1.153	22.4	0.844	44.3	0.998
Ssc.19554.2.S1_at	A	P	P	3.7	0.17	42.8	1.276	33.6	0.999	Ssc.978.1.S1_at	P	A	P	69.8	1.163	25.2	0.847	47.1	0.946
Ssc.19558.2.S1_a_at	A	P	P	14.6	0.467	41.9	0.869	34.8	0.719	Ssc.9856.1.A1_at	P	A	P	26.7	0.992	1	0.075	22.5	1.008
Ssc.19565.1.S1_at	A	P	P	0.6	0.0578	21.9	1.365	42.3	2.628	Ssc.9858.1.A1_at	P	A	P	57.7	1.82	3.3	0.21	28.9	1.099
Ssc.19602.2.S1_at	A	P	P	8.8	0.355	38.9	1.017	41.8	1.089	Ssc.995.1.A1_at	P	A	P	56.6	1.154	26.1	1.074	43.3	1.064
Ssc.19603.2.S1_at	A	P	P	4	0.266	23.2	0.999	22.7	0.975	Ssc.9958.1.A1_at	P	A	P	117.9	2.609	37.6	1.678	54.4	1.451
Ssc.19610.2.A1_at	A	P	P	7.6	0.0819	144.5	1.008	142.5	0.992	Ssc.9972.1.A1_at	P	A	P	57.6	0.992	11.8	0.41	61.3	1.272
Ssc.19613.1.S1_at	A	P	P	18.2	0.946	28.2	0.949	33.1	1.111	Ssc.9998.1.A1_at	P	A	P	35.3	1.309	5.4	0.404	11.8	0.527
Ssc.19626.2.S1_at	A	P	P	1	0.0748	30.9	1.497	22.2	1.072	Ssc.10367.1.A1_at	P	M	P	36.1	1.044	16.4	0.956	32	1.115
Ssc.19649.2.S1_at	A	P	P	23	0.233	149.6	0.981	150.1	0.981	Ssc.10518.2.S1_at	P	M	P	58	1.004	28	0.978	54.5	1.138
Ssc.19659.2.S1_at	A	P	P	18.3	0.382	67.3	0.909	83.7	1.128	Ssc.10587.1.A1_at	P	M	P	61.6	0.992	30.2	0.982	60.9	1.183
Ssc.19699.2.S1_a_at	A	P	P	2.7	0.153	188.5	6.912	203.7	7.446	Ssc.10859.1.S1_at	P	M	P	72.2	0.906	43.2	1.094	44.8	0.678
Ssc.19700.1.S1_at	A	P	P	7.9	0.187	71.2	1.094	65.1	0.997	Ssc.11060.2.S1_at	P	M	P	65.6	1.192	27.2	0.997	45.8	1.003
Ssc.19704.1.A1_at	A	P	P	8.5	0.0846	124.2	0.801	153.2	0.985	Ssc.11298.1.S1_at	P	M	P	78.3	1.026	19.6	0.518	86.6	1.367
Ssc.19737.2.S1_at	A	P	P	11.6	0.293	58.7	0.958	64	1.042	Ssc.113.1.S2_at	P	M	P	40.1	0.545	36.2	0.992	61.6	1.008
Ssc.1974.1.A1_at	A	P	P	5.2	0.376	14.8	0.693	31.4	1.466	Ssc.11317.1.A1_at	P	M	P	28.4	0.836	17.9	1.063	26.5	0.94
Ssc.19762.2.S1_at	A	P	P	8.9	0.153	85.7	0.951	132.8	1.469	Ssc.11463.1.A1_at	P	M	P	54.7	0.955	20.5	0.722	46.3	0.975
Ssc.19798.2.A1_at	A	P	P	7.2	0.156	67.1	0.941	87.7	1.226	Ssc.11809.2.S1_at	P	M	P	33.2	0.832	17.9	0.905	53	1.6
Ssc.19823.3.S1_at	A	P	P	17.8	0.596	34.9	0.756	44.1	0.952	Ssc.11826.1.A1_at	P	M	P	40.2	0.791	24.7	0.981	35.1	0.833
Ssc.19824.1.S1_at	A	P	P	21.3	0.86	36.6	0.956	44.5	1.159	Ssc.1207.1.S1_at	P	M	P	71.7	0.811	28.9	0.66	57.5	0.784
Ssc.19835.1.S1_at	A	P	P	20.3	0.854	27.2	0.741	40.5	1.1	Ssc.12091.2.A1_at	P	M	P	12.4	0.545	11.4	1.011	19.5	1.034
Ssc.1988.3.S1_at	A	P	P	20.3	0.428	76.3	1.041	70.5	0.959	Ssc.12207.1.A1_at	P	M	P	114.2	1.543	29.9	0.815	54.8	0.893
Ssc.19907.1.S1_at	A	P	P	14.9	1.484	20.4	1.315	25.2	1.62	Ssc.12933.1.A1_at	P	M	P	20.1	0.856	12.2	1.048	15.2	0.78
Ssc.19964.1.A1_a_at	A	P	P	11.3	0.136	148.5	1.155	126.9	0.984	Ssc.13104.1.S1_at	P	M	P	37	0.837	17.7	0.808	42.1	1.148
Ssc.19980.1.S1_at	A	P	P	2.2	0.162	21.9	1.042	20.2	0.958	Ssc.13266.3.A1_at	P	M	P	21.2	0.527	25.4	1.274	33.1	0.992
Ssc.20030.1.S1_at	A	P	P	21.3	1.318	23.3	0.933	18.1	0.723	Ssc.13275.1.A1_at	P	M	P	46.8	0.981	21.2	0.897	58.2	1.471
Ssc.20042.1.S1_at	A	P	P	19.7	0.754	37.7	0.935	53.7	1.327	Ssc.13354.1.A1_at	P	M	P	139.3	0.904	52.2	0.684	92	0.72
Ssc.20135.1.S1_at	A	P	P	10.6	0.681	24.1	1.002	16.4	0.68	Ssc.13414.1.A1_at	P	M	P	46.7	0.947	24	0.982	33.9	0.829
Ssc.2019.2.S1_at	A	P	P	11.7	0.295	65.3	1.065	57.5	0.935	Ssc.13791.1.A1_at	P	M	P	57.4	1.449	10.1	0.515	34.8	1.059
Ssc.20217.2.S1_at	A	P	P	14.9	0.627	36.7	1	37.1	1.007	Ssc.13874.3.A1_at	P	M	P	70.8	1.439	17.4	0.714	46.4	1.137
Ssc.20244.3.S1_at	A	P	P	2.1	0.104	35.2	1.125	47	1.497	Ssc.14229.1.A1_at	P	M	P	101.3	0.981	29.5	0.576	114.5	1.337
Ssc.20255.1.S1_at	A	P	P	4.8	0.127	59.9	1.023	57.4	0.977	Ssc.14300.1.A1_at	P	M	P	45.8	1	22.7	1	39.5	1.04
Ssc.20319.2.S1_at	A	P	P	2.8	0.103	57.7	1.371	46	1.09	Ssc.14319.1.A1_at	P	M	P	58.9	1.016	28.7	0.999	62	1.289
Ssc.20343.1.A1_at	A	P	P	26.3	1.335	24	0.789	29.8	0.977	Ssc.14375.1.A1_at	P	M	P	70.5	1.179	21.2	0.715	53.6	1.081
Ssc.2035.1.S1_at	A	P	P	9.6	0.561	30.5	1.153	24.9	0.939	Ssc.14434.1.A1_at	P	M	P	45.4	1.1	18.4	0.9	20.5	0.599
Ssc.2036.2.S1_at	A	P	P	1.7	0.0669	50.4	1.284	36	0.914	Ssc.15800.1.S1_at	P	M	P	101.2	1.136	21.8	0.494	76.6	1.037
Ssc.2037.1.S1_at	A	P	P	16	1.219	21.9	1.08	13.7	0.674	Ssc.15847.1.S1_at	P	M	P	41.7	1.742	20.1	1.694	21.8	1.098
Ssc.204.1.S1_at	A	P	P	2.3	0.0557	72	1.129	66.8	1.045	Ssc.15899.1.S1_at	P	M	P	58.3	1.011	17.5	0.613	52.4	1.096
Ssc.20424.2.S1_at	A	P	P	8.9	0.369	36	0.967	38.6	1.033	Ssc.15928.1.S1_at	P	M	P	151.3	1.034	63.4	0.874	130.7	1.076
Ssc.20424.3.S1_a_at	A	P	P	25.4	0.513	75.5	0.986	88.9	1.158	Ssc.15991.1.S1_at	P	M	P	27	0.7	23.4	1.223	48.1	1.503
Ssc.20424.3.S1_at	A	P	P	15.2	0.993	23.8	1.007	28	1.181	Ssc.161.1.S1_at	P	M	P	18	0.757	16.3	1.384	22.1	1.121
Ssc.2045.2.S1_at	A	P	P	7.1	0.29	39.3	1.039	55.6	1.465	Ssc.16696.1.S1_at	P	M	P	70.1	0.918	42.7	1.128	40.9	0.646
Ssc.20515.1.S1_at	A	P	P	0.3	0.0177	67.4	2.577	23.3	0.888	Ssc.17403.1.S1_at	P	M	P	39	1.292	10.6	0.708	41.2	1.645
Ssc.2052.1.S1_at	A	P	P	21	0.699	37.5	0.808	55.6	1.195	Ssc.17592.1.S1_at	P	M	P	53.8	1.051	13.9	0.548	63.8	1.502
Ssc.20580.2.S1_at	A	P	P	14.7	0.131	192.4	1.11	185.5	1.067	Ssc.1787.1.A1_at	P	M	P	204.1	1.055	103.2	1.076	138.4	0.862
Ssc.20593.2.S1_a_at	A	P	P	12.7	0.713	33.6	1.222	26.6	0.964	Ssc.17946.1.A1_at	P	M	P	57.3	1.016	29.3	1.049	46	0.984
Ssc.20611.1.S1_at	A	P	P	70.9	1.688	82.9	1.278	75.1	1.154	Ssc.18207.1.S1_at	P	M	P	123.6	0.883	68.1	0.981	102	0.878
Ssc.20642.1.S1_at	A	P	P	22	1.182	24.7	0.859	27.8	0.964	Ssc.18353.1.S2_at	P	M	P	65.1	1.162	20.4	0.735	69.2	1.489
Ssc.20659.1.S1_at	A	P	P	40.2	1.38	23.5	0.522	35.1	0.777	Ssc.18377.3.S1_a_at	P	M	P	106.3	1.252	36.6	0.87	75.2	1.068
Ssc.20672.1.S1_at	A	P	P	7.5	0.122	118.2	1.24	87.5	0.915	Ssc.1841.2.A1_at	P	M	P	76.7	0.728	51.6	0.988	88.5	1.012
Ssc.20703.1.S1_at	A	P	P	30.3	0.953	61.6	1.254	25.1	0.509	Ssc.18449.2.S1_at	P	M	P	83.8	1.332	31.2	1	52.2	1
Ssc.20706.1.S1_at	A	P	P	8.6	0.901	18	1.221	11.4	0.771	Ssc.18485.1.A1_at	P	M	P	36.7	0.835	25.4	1.165	23.9	0.655
Ssc.20728.1.S1_at	A	P	P	1.2	0.129	107	7.463	11.8	0.821	Ssc.18536.1.A1_at	P	M	P	14.7	0.555	24.2	1.842	21.5	0.978
Ssc.20734.2.S1_at	A	P	P	9.3	0.229	46.8	0.747	92	1.465	Ssc.18552.1.A1_x_at	P	M	P	82.1	2.332	39	2.235	42.6	1.459
Ssc.2074.2.S1_a_at	A	P	P	47.3	0.561	136.5	1.048	100.8	0.771	Ssc.18756.1.S1_at	P	M	P	105.3	1.262	30.9	0.747	55.6	0.803
Ssc.20836.1.S1_at	A	P	P	15.5	0.404	77.6	1.309	69.5	1.169	Ssc.18765.1.A1_at	P	M	P	33.5	0.969	12.4	0.724	40.2	1.401
Ssc.20874.1.S1_at	A	P	P	19.1	0.483	86.8	1.421	68.6	1.119	Ssc.18791.1.A1_at	P	M	P	116.1	1.599	41.1	1.142	60.7	1.008
Ssc.20906.1.A1_at	A	P	P	5.7	0.259	15.6	0.458	42.1	1.233	Ssc.18864.1.A1_at	P	M	P	41.9	1.311	21.8	1.376	38.5	1.452
Ssc.20942.1.S1_at	A	P	P	7.1	0.293	37.1	0.992	82.6	2.202	Ssc.19165.1.S1_at	P	M	P	74.3	1.025	19.9	0.554	67.4	1.12
Ssc.20953.3.S1_a_at	A	P	P	48.4	0.893	106	1.266	86.4	1.029	Ssc.19224.1.S1_at	P	M	P	35.9	1.27	11.2	0.799	35.7	1.522
Ssc.21.1.S1_s_at	A	P	P	13.6	0.114	193.4	1.047	412.6	2.226	Ssc.19285.1.A1_at	P	M	P	59	0.992	29.7	1.008	40.8	0.827
Ssc.21016.1.S1_at	A	P	P	5.1	0.108	64.8	0.889	66.3	0.907	Ssc.19387.1.S1_at	P	M	P	87	0.979	45	1.021	117.6	1.595
Ssc.21033.2.S1_at	A	P	P	9.2	0.0986	184.2	1.278	173.2	1.198	Ssc.19588.1.S1_at	P	M	P	82.3	1.117	34.8	0.953	45.2	0.739
Ssc.21103.1.S1_at	A	P	P	11.6	1.323	24.5	1.809	20.2	1.487	Ssc.19602.3.S1_at	P	M	P	44.4	0.978	23	1.022	57.8	1.535
Ssc.21117.2.S1_at	A	P	P	20.2	1.051	28.2	0.949	22.8	0.765	Ssc.20343.1.A1_at	P	M	P	54.4	1.023	31.7	1.203	33	0.748
Ssc.21146.1.S1_at	A	P	P	1.3	0.0887	15.7	0.694	24.1	1.061	Ssc.20349.1.S1_at	P	M	P	55.3	0.968	29.2	1.032	60.8	1.283
Ssc.21147.1.S1_at	A	P	P	13	0.555	46.2	1.277	36.3	1	Ssc.20515.1.S1_at	P	M	P	110.1	2.409	22.6	0.998	38	1.002
Ssc.21147.2.S1_at	A	P	P	21.3	0.551	59.1	0.989	62.1	1.036	Ssc.20868.1.A1_at	P	M	P	109	1.249	49.9	1.153	71.1	0.982
Ssc.21154.2.S1_at	A	P	P	3.2	0.0951	40.5	0.779	55	1.055	Ssc.2089.2.S1_at	P	M	P	121.2	1.077	49.2	0.882	94.5	1.012
Ssc.21165.1.S1_a_at	A	P	P	9.7	0.307	28.3	0.581	100	2.045	Ssc.2112.1.S1_at	P	M	P	98.4	0.735	39.2	0.59	74.1	0.667
Ssc.21190.1.S1_at	A	P	P	22.4	1.047	36.8	1.113	31.6	0.953	Ssc.2141.1.S1_at	P	M	P	114.2	1.176	48.9	1.016	74	0.918
Ssc.21192.1.S1_a_at	A	P	P	6.2	0.735	21	1.612	18.4	1.408	Ssc.21900.2.A1_at	P	M	P	87	1.174	15.8	0.43	68	1.106
Ssc.21223.1.A1_at	A	P	P	5.6	0.111	89.4	1.149	66.4	0.851	Ssc.21911.1.S1_at	P	M	P	49.3	1.135	19.8	0.919	25.8	0.716
Ssc.21231.2.S1_at	A	P	P	1.4	0.0812	29	1.089	26.7	0.999	Ssc.21933.2.S1_at	P	M	P	81.1	1.196	25.7	0.765	83.9	1.491
Ssc.21242.3.S1_at	A	P	P	6.8	0.342	35.4	1.152	30.5	0.989	Ssc.22077.1.S1_at	P	M	P	32.3	1.043	10.7	0.697	37.3	1.452
Ssc.21275.3.S1_at	A	P	P	10.5	0.931	19	1.091	24.5	1.402	Ssc.22119.1.S1_at	P	M	P	68.7	0.884	37.7	0.979	85.6	1.328
Ssc.21283.2.S1_at	A	P	P	1.1	0.0531	32.7	1.023	46.1	1.438	Ssc.22294.1.S1_at	P	M	P	45.9	1.264	12.3	0.683	31.8	1.056
Ssc.21285.1.S1_at	A	P	P	13.1	0.707	35.4	1.237	29.6	1.031	Ssc.23396.1.A1_at	P	M	P	37.3	0.772	29.9	1.248	41.2	1.027
Ssc.21295.1.S1_at	A	P	P	29.5	0.719	67.9	1.071	61.5	0.967	Ssc.23468.1.S1_at	P	M	P	93.7	1.001	26.4	0.569	110.3	1.42
Ssc.21317.1.S1_at	A	P	P	17.8	0.455	68.1	1.126	53.3	0.879	Ssc.23936.1.S1_at	P	M	P	23.1	1.034	10.7	0.966	31.5	1.699
Ssc.21324.1.S1_at	A	P	P	16.4	0.482	58.8	1.119	56.2	1.066	Ssc.24094.1.S1_at	P	M	P	73.2	1.316	30.3	1.099	38.8	0.841
Ssc.21325.1.S1_at	A	P	P	10.3	1.098	12.2	0.842	13.1	0.902	Ssc.24675.1.S1_at	P	M	P	61.4	1.024	31.1	1.046	53.9	1.083
Ssc.21337.1.A1_at	A	P	P	5.8	0.285	22.9	0.728	45.1	1.43	Ssc.24938.1.S1_at	P	M	P	104.9	0.627	85.7	1.034	83.6	0.603
Ssc.21350.1.S1_at	A	P	P	13	0.427	48.6	1.032	37.8	0.801	Ssc.2496.1.S1_at	P	M	P	46.3	0.985	32.3	1.386	47.4	1.215
Ssc.21358.1.S1_at	A	P	P	2.5	0.186	32.1	1.543	22.8	1.092	Ssc.25006.1.S1_at	P	M	P	95.5	1.35	32.1	0.916	91.7	1.563
Ssc.21360.1.A1_at	A	P	P	18.2	1.646	22.4	1.312	13.8	0.806	Ssc.25116.1.A1_at	P	M	P	25.2	0.959	15.7	1.205	7.8	0.358
Ssc.21408.2.S1_at	A	P	P	12.3	0.349	48.2	0.885	64.5	1.18	Ssc.2524.1.A1_at	P	M	P	101.1	0.898	38.7	0.694	103.2	1.105
Ssc.2141.1.S1_at	A	P	P	37.5	1.042	54.7	0.984	43.3	0.777	Ssc.25395.1.S1_at	P	M	P	37	1.181	15.2	0.979	30	1.154
Ssc.21425.2.S1_at	A	P	P	11	0.376	38.2	0.846	43.3	0.956	Ssc.25398.1.S1_at	P	M	P	17.8	0.954	16.2	1.752	13	0.84
Ssc.21435.2.A1_at	A	P	P	4.9	0.488	14.7	0.947	13.5	0.867	Ssc.2624.2.S1_at	P	M	P	40.8	0.795	24.5	0.964	44.1	1.036
Ssc.21447.1.S1_at	A	P	P	15.9	0.0937	258.3	0.986	352.4	1.341	Ssc.26402.1.S1_at	P	M	P	88.2	0.948	42.4	0.919	128	1.658
Ssc.21460.1.A1_at	A	P	P	6.9	0.261	89.2	2.182	42.3	1.032	Ssc.26475.1.S1_at	P	M	P	36.6	0.929	25.8	1.321	35	1.071
Ssc.21474.2.S1_at	A	P	P	15.1	0.356	70.9	1.081	64.6	0.982	Ssc.26985.1.S1_at	P	M	P	63.1	0.958	38	1.164	63	1.153
Ssc.21508.1.S1_at	A	P	P	8.5	0.652	17.1	0.849	26.6	1.317	Ssc.27160.1.S1_at	P	M	P	40.6	1.038	21	1.083	28.3	0.872
Ssc.21538.1.S1_at	A	P	P	1.9	0.16	15.4	0.838	21.4	1.162	Ssc.27172.1.A1_at	P	M	P	90	1.388	28.6	0.89	37.6	0.699
Ssc.21545.1.S1_at	A	P	P	22.1	0.99	36.3	1.053	34.9	1.01	Ssc.27226.2.A1_at	P	M	P	64.1	1.056	33.9	1.127	47.5	0.944
Ssc.21548.1.S1_at	A	P	P	6.1	0.276	31	0.908	49	1.431	Ssc.2736.1.A1_at	P	M	P	58.7	1.311	20	0.901	40.8	1.099
Ssc.21555.2.A1_a_at	A	P	P	4.5	0.21	28.8	0.869	47.8	1.439	Ssc.2792.1.S1_at	P	M	P	247.6	1.112	113.3	1.027	179.8	0.973
Ssc.21588.2.S1_at	A	P	P	19.1	0.643	41.3	0.9	69.4	1.507	Ssc.27928.1.S1_at	P	M	P	127.4	1.055	47.6	0.795	103.6	1.034
Ssc.21594.1.S1_at	A	P	P	4.5	0.317	14.1	0.644	17.9	0.815	Ssc.2821.2.S1_at	P	M	P	109.8	0.981	56.9	1.026	106.3	1.145
Ssc.21616.1.S1_at	A	P	P	16.1	0.604	47.1	1.143	37.9	0.917	Ssc.28238.1.A1_at	P	M	P	39.8	0.982	14	0.697	34.8	1.035
Ssc.21637.1.S1_at	A	P	P	5.4	0.614	14	1.03	18.6	1.365	Ssc.28293.1.A1_at	P	M	P	15.2	0.511	15.4	1.045	29.2	1.184
Ssc.21661.1.S1_at	A	P	P	4.8	0.0376	211.7	1.075	313.8	1.589	Ssc.29010.3.S1_at	P	M	P	164.2	1.02	60.7	0.761	164.8	1.234
Ssc.21661.2.S1_a_at	A	P	P	10.3	0.0997	166.8	1.045	245	1.53	Ssc.29282.1.A1_at	P	M	P	84.3	0.916	29.3	0.642	82.8	1.084
Ssc.21669.1.S1_at	A	P	P	6.6	0.104	133.1	1.356	110.2	1.119	Ssc.2939.1.S1_at	P	M	P	109.3	1.564	32.9	0.95	77.2	1.331
Ssc.21677.1.S1_at	A	P	P	7.8	0.167	72.5	1.003	92.8	1.28	Ssc.29499.1.A1_at	P	M	P	55.4	0.987	16.3	0.586	47.2	1.013
Ssc.21698.1.A1_at	A	P	P	5.5	0.519	13	0.794	15.9	0.968	Ssc.2966.2.S1_at	P	M	P	218.3	0.995	105.7	0.972	182.8	1.005
Ssc.21701.2.S1_at	A	P	P	0.8	0.0309	83.4	2.087	43.1	1.075	Ssc.29753.1.A1_at	P	M	P	137.5	2.301	28.4	0.959	27.5	0.555
Ssc.21728.1.S1_a_at	A	P	P	15.2	0.514	51.7	1.131	46.9	1.023	Ssc.30038.1.A1_at	P	M	P	24.5	0.904	24.2	1.802	25.4	1.13
Ssc.21728.1.S1_at	A	P	P	18.3	0.796	36.9	1.039	34.2	0.961	Ssc.30240.1.A1_at	P	M	P	41.4	0.773	21.9	0.825	32.7	0.736
Ssc.21744.1.S1_at	A	P	P	2.5	0.0802	45.7	0.949	66.5	1.377	Ssc.30326.1.A1_at	P	M	P	44.3	0.989	28.7	1.292	29.9	0.805
Ssc.21766.1.A1_at	A	P	P	18.3	0.22	147	1.143	141.6	1.098	Ssc.30371.1.A1_at	P	M	P	21.4	1.057	10.1	1.006	16.7	0.994
Ssc.21769.1.S1_at	A	P	P	5.5	0.307	28.1	1.014	33.3	1.198	Ssc.30394.1.A1_at	P	M	P	43.8	1.06	16.6	0.811	32.2	0.94
Ssc.21773.1.A1_at	A	P	P	29.4	1.716	24.1	0.911	35.7	1.345	Ssc.30518.1.A1_at	P	M	P	23.8	1.316	12	1.339	24.4	1.626
Ssc.21821.1.S1_at	A	P	P	10.9	0.614	29.6	1.079	29.3	1.065	Ssc.3062.1.S1_at	P	M	P	47.1	1.328	17.3	0.984	42	1.427
Ssc.21822.2.S1_at	A	P	P	4.5	0.0916	63.2	0.832	71.5	0.939	Ssc.30668.1.A1_at	P	M	P	22.9	0.711	27.1	1.697	20.4	0.763
Ssc.21838.1.S1_at	A	P	P	7.4	0.513	24.6	1.105	15.6	0.698	Ssc.3113.2.A1_a_at	P	M	P	122.8	1.064	62	1.084	111.1	1.16
Ssc.21877.2.A1_at	A	P	P	0.5	0.0273	34.6	1.222	22	0.774	Ssc.3749.2.S1_at	P	M	P	58.1	0.818	36.9	1.048	66	1.12
Ssc.21898.1.S1_at	A	P	P	9.1	0.571	25.6	1.04	27.3	1.105	Ssc.384.2.S1_at	P	M	P	51.1	1.015	16.3	0.653	67.3	1.611
Ssc.21915.2.S1_at	A	P	P	46.9	1.369	50.6	0.956	36.1	0.68	Ssc.4020.1.S1_at	P	M	P	80.3	1.039	21.5	0.561	53.6	0.836
Ssc.21927.2.S1_at	A	P	P	11	0.193	81.6	0.926	100.7	1.14	Ssc.4088.1.S1_at	P	M	P	99.9	1.007	48.8	0.993	91.7	1.115
Ssc.21933.2.S1_at	A	P	P	20.2	0.804	47	1.211	20	0.514	Ssc.4173.1.S1_at	P	M	P	63.3	0.72	42.8	0.982	74.2	1.018
Ssc.21934.1.A1_at	A	P	P	20.3	0.773	37.3	0.919	44.6	1.096	Ssc.4367.1.S1_at	P	M	P	123.5	2.093	29.4	1.005	59.5	1.215
Ssc.21936.1.S1_at	A	P	P	19.8	0.659	47.5	1.024	44.5	0.957	Ssc.4373.1.S1_at	P	M	P	32.2	0.842	13.3	0.702	43.3	1.365
Ssc.21936.3.S1_at	A	P	P	12.8	0.272	70	0.963	75.6	1.037	Ssc.4573.2.S1_at	P	M	P	80.5	1.07	37	0.992	65.5	1.049
Ssc.21961.1.A1_at	A	P	P	22.7	0.499	81.2	1.156	56.2	0.798	Ssc.4625.1.A1_at	P	M	P	67.9	0.864	26.7	0.686	69.3	1.063
Ssc.21974.2.S1_a_at	A	P	P	16.7	0.541	46.8	0.982	48.7	1.018	Ssc.4626.2.S1_at	P	M	P	34.6	0.9	12.2	0.64	44.2	1.386
Ssc.21987.2.S1_at	A	P	P	20	0.346	106.4	1.19	85.5	0.954	Ssc.4817.2.S1_at	P	M	P	38.9	1.098	19.7	1.122	25.8	0.878
Ssc.21997.1.A1_at	A	P	P	9.6	0.208	61.5	0.861	85.3	1.191	Ssc.4953.1.A1_at	P	M	P	135.5	1.593	45.7	1.084	93.8	1.33
Ssc.22006.2.S1_at	A	P	P	7	0.368	34.8	1.186	37.6	1.277	Ssc.4961.1.S1_at	P	M	P	33	0.579	26.5	0.938	49.9	1.055
Ssc.22033.3.S1_at	A	P	P	20.9	0.222	222.7	1.533	178.5	1.225	Ssc.5042.1.S1_at	P	M	P	52.9	0.854	29.8	0.971	64.1	1.248
Ssc.22040.1.A1_a_at	A	P	P	0.9	0.0358	40.4	1.04	37.4	0.96	Ssc.5721.3.S1_a_at	P	M	P	104.6	1.339	50.4	1.302	99.7	1.539
Ssc.2205.3.S1_at	A	P	P	10.2	0.213	74.8	1.012	86.5	1.166	Ssc.5883.1.S1_at	P	M	P	90.3	0.819	32.1	0.587	94.1	1.028
Ssc.22072.1.A1_at	A	P	P	4.1	0.463	15.7	1.148	11.1	0.809	Ssc.6325.1.A1_at	P	M	P	91.9	1.412	26.2	0.812	51.3	0.95
Ssc.22077.1.S1_at	A	P	P	0.4	0.0349	20.8	1.174	17	0.957	Ssc.6435.1.S1_at	P	M	P	61.5	1.116	23.4	0.857	42.7	0.934
Ssc.22084.2.A1_at	A	P	P	14.9	0.873	29.7	1.127	19.8	0.749	Ssc.7054.1.A1_at	P	M	P	37.5	1.048	14.1	0.795	36.3	1.223
Ssc.22085.2.A1_at	A	P	P	1.5	0.022	98.4	0.935	120.1	1.138	Ssc.7064.1.A1_at	P	M	P	82.5	1.685	26.6	1.096	40.8	1.004
Ssc.22089.2.S1_at	A	P	P	13.9	0.974	25	1.134	24.8	1.121	Ssc.7167.1.A1_at	P	M	P	40.2	0.855	52.7	2.261	24.1	0.618
Ssc.22092.2.A1_at	A	P	P	4.3	0.576	6.7	0.581	9.7	0.839	Ssc.7195.2.S1_at	P	M	P	42.1	1.061	15.2	0.773	41.2	1.252
Ssc.22095.2.A1_a_at	A	P	P	9.7	0.181	92.4	1.114	90.6	1.089	Ssc.7747.1.A1_at	P	M	P	27.9	0.966	14.8	1.034	19.9	0.831
Ssc.22101.1.S1_at	A	P	P	5.2	0.0695	119.2	1.031	112.3	0.969	Ssc.7790.1.S1_at	P	M	P	81.6	2.233	19.1	1.054	23.7	0.782
Ssc.22101.2.A1_at	A	P	P	1.4	0.0306	50	0.708	92.2	1.302	Ssc.7819.1.A1_at	P	M	P	24.5	0.721	14.2	0.844	47.4	1.683
Ssc.22102.2.S1_at	A	P	P	10.4	0.411	67.2	1.718	45.7	1.165	Ssc.7888.1.A1_at	P	M	P	21.9	0.772	13.6	0.967	24.3	1.033
Ssc.22105.2.S1_at	A	P	P	2	0.106	17.8	0.614	34.6	1.189	Ssc.880.1.A1_at	P	M	P	43.1	0.947	16.6	0.736	39.9	1.057
Ssc.22118.1.A1_at	A	P	P	12	1.808	23.2	2.263	11.1	1.079	Ssc.8889.1.A1_at	P	M	P	142.6	1.281	56.7	1.028	141.6	1.534
Ssc.22120.1.S1_a_at	A	P	P	14.3	0.212	109.4	1.048	108	1.032	Ssc.9258.1.A1_at	P	M	P	82.5	1.199	26.9	0.789	86.6	1.518
Ssc.22138.2.S1_at	A	P	P	20.6	0.812	61.2	1.562	43.7	1.112	Ssc.9488.1.S1_at	P	M	P	33.4	0.866	15	0.784	36.3	1.134
Ssc.22176.1.A1_at	A	P	P	11.7	1.369	14.1	1.068	12	0.906	Ssc.960.2.S1_at	P	M	P	113.4	1.412	29.5	0.741	93	1.395
Ssc.22179.1.A1_at	A	P	P	19.6	0.656	46.5	1.007	46	0.993	Ssc.10226.1.A2_at	A	P	P	63.6	1.16	22.7	0.835	38.2	0.84
Ssc.22180.2.S1_at	A	P	P	13.2	0.289	68.3	0.967	68.4	0.966	Ssc.1026.3.S1_at	A	P	P	44.5	0.825	29	1.085	39.6	0.885
Ssc.22198.1.A1_at	A	P	P	7.8	0.656	33.5	1.824	28.6	1.553	Ssc.103.1.S1_at	A	P	P	8.7	0.499	11.4	1.318	20.6	1.423
Ssc.22201.2.S1_a_at	A	P	P	41.5	1.012	71.7	1.132	56.4	0.888	Ssc.11056.2.S1_a_at	A	P	P	178.9	0.339	392.5	1.501	413.1	0.944
Ssc.22204.2.A1_at	A	P	P	21.8	0.501	70.9	1.054	53.8	0.798	Ssc.11383.1.A1_at	A	P	P	19.6	0.373	31.4	1.206	17	0.39
Ssc.2222.2.S1_at	A	P	P	14.4	0.372	63.2	1.057	49	0.817	Ssc.11411.2.S1_at	A	P	P	50.3	1.182	35.4	1.678	34.5	0.977
Ssc.22220.2.S1_at	A	P	P	22.3	0.465	79.9	1.08	68.3	0.92	Ssc.11857.1.A1_at	A	P	P	20.6	0.718	22.4	1.576	22.5	0.946
Ssc.22230.1.A1_at	A	P	P	108.3	3.542	51.1	1.082	43.5	0.918	Ssc.11925.1.A1_at	A	P	P	2.8	0.16	14.5	1.676	14.6	1.009
Ssc.22247.1.A1_at	A	P	P	13	0.314	60.5	0.947	50.4	0.786	Ssc.12083.3.A1_at	A	P	P	2.7	0.155	10.2	1.179	20	1.382
Ssc.22261.1.S1_at	A	P	P	13.5	0.536	33.5	0.861	41.5	1.064	Ssc.12206.1.S1_at	A	P	P	90.1	1.015	23.6	0.536	72.6	0.985
Ssc.22275.2.S1_at	A	P	P	18.2	0.564	48.8	0.979	54.2	1.084	Ssc.12463.1.A1_at	A	P	P	13.6	0.334	19.9	0.987	28	0.829
Ssc.22275.3.S1_at	A	P	P	5.6	0.236	36.8	1.004	36.6	0.996	Ssc.12634.1.S1_at	A	P	P	26.8	0.89	28.1	1.883	30.3	1.213
Ssc.22277.1.S1_at	A	P	P	18.3	0.299	86.9	0.918	135.6	1.428	Ssc.13040.1.A1_at	A	P	P	343.6	0.917	328.3	1.767	230.2	0.74
Ssc.22296.1.A1_at	A	P	P	18.2	0.4	115.8	1.646	46.2	0.655	Ssc.13106.1.S1_at	A	P	P	16.9	0.65	20.5	1.591	23	1.066
Ssc.22304.1.A1_at	A	P	P	22.9	0.639	47.6	0.86	69.6	1.254	Ssc.1319.1.S1_at	A	P	P	20.2	0.507	29.8	1.51	31.7	0.96
Ssc.22305.1.A1_at	A	P	P	68.7	1.793	73.3	1.239	63.6	1.072	Ssc.13825.1.A1_at	A	P	P	65.3	0.894	43.8	1.209	38.6	0.637
Ssc.22306.2.S1_at	A	P	P	21.6	0.177	194.1	1.03	246.1	1.302	Ssc.1397.1.S1_at	A	P	P	142	1.132	45.7	0.735	114.8	1.103
Ssc.22309.1.S1_at	A	P	P	4.8	0.444	17.2	1.031	14.4	0.861	Ssc.14139.1.A1_at	A	P	P	10.4	0.476	22	2.033	16.3	0.9
Ssc.22336.2.A1_at	A	P	P	5.2	0.392	26.5	1.293	18.3	0.89	Ssc.14417.1.A1_at	A	P	P	8.9	0.51	17.4	2.012	26.7	1.844
Ssc.22341.1.A1_at	A	P	P	25.9	0.805	46.2	0.929	65.5	1.314	Ssc.14511.1.A1_at	A	P	P	30.6	1.175	12.3	0.953	25.4	1.176
Ssc.22385.1.A1_at	A	P	P	0.5	0.0588	13.3	1.013	13	0.987	Ssc.15548.1.A1_at	A	P	P	53.5	0.781	37.1	1.093	52.2	0.919
Ssc.22387.1.A1_at	A	P	P	19.5	0.388	76.8	0.989	85.9	1.103	Ssc.15583.2.S1_at	A	P	P	29.9	0.594	33.5	1.342	39.8	0.952
Ssc.22391.1.S1_at	A	P	P	10.6	0.211	104.9	1.349	207.4	2.659	Ssc.15617.1.S1_at	A	P	P	104.2	1.018	43.4	0.856	136.5	1.608
Ssc.2240.2.S1_at	A	P	P	11.6	0.369	48.9	1.008	48.3	0.992	Ssc.15717.2.S1_at	A	P	P	55.2	1.882	14.9	1.025	39.1	1.607
Ssc.22413.1.A1_at	A	P	P	7.9	0.261	47.7	1.022	80.2	1.713	Ssc.15852.1.S1_a_at	A	P	P	29.9	0.955	24	1.547	42.4	1.633
Ssc.22421.1.A1_at	A	P	P	3.3	0.41	11.8	0.95	14.4	1.156	Ssc.15937.1.A1_at	A	P	P	13	0.513	16.9	1.347	17.8	0.847
Ssc.22487.1.S1_at	A	P	P	33.1	0.428	223.9	1.872	62.1	0.518	Ssc.15942.3.A1_x_at	A	P	P	5.3	0.179	14.6	0.995	24.7	1.005
Ssc.22490.1.S1_at	A	P	P	13.7	0.799	22.1	0.834	22.5	0.847	Ssc.15979.1.S1_at	A	P	P	23.1	1.233	27.3	2.939	13.4	0.862
Ssc.2250.2.S1_at	A	P	P	3.5	0.325	19.1	1.148	19	1.138	Ssc.1604.1.A1_at	A	P	P	31.5	0.999	23.2	1.485	47.4	1.813
Ssc.22507.1.A1_at	A	P	P	5.6	0.866	9.8	0.981	6	0.599	Ssc.16071.1.S1_at	A	P	P	16.6	0.893	10.2	1.107	17.1	1.109
Ssc.22521.1.A1_at	A	P	P	7.3	0.827	13.7	1.005	13.6	0.995	Ssc.16128.1.S1_at	A	P	P	25.8	0.664	23.9	1.241	17.2	0.534
Ssc.22567.1.S1_at	A	P	P	28.9	1.239	55.2	1.532	34.1	0.943	Ssc.16202.1.S1_at	A	P	P	10.6	0.542	17.7	1.827	16.1	0.993
Ssc.22588.2.S1_at	A	P	P	5.9	0.301	45.5	1.502	31.6	1.04	Ssc.1628.1.S1_at	A	P	P	68.6	1.183	35.5	1.235	40.1	0.834
Ssc.22590.1.A1_at	A	P	P	5	0.283	29.8	1.093	43.2	1.58	Ssc.16334.1.S1_at	A	P	P	22.6	0.628	26.3	1.475	24.6	0.824
Ssc.22610.1.S1_at	A	P	P	13.4	1.365	18.2	1.2	15	0.986	Ssc.16628.1.S1_a_at	A	P	P	19.5	0.65	19.5	1.312	21.7	0.873
Ssc.22615.1.A1_at	A	P	P	15.9	0.256	52.6	0.547	113	1.173	Ssc.16667.3.S1_at	A	P	P	15.9	0.76	17.3	1.669	23.2	1.338
Ssc.22616.1.S1_at	A	P	P	32.4	0.553	98.9	1.094	158.6	1.749	Ssc.16720.2.S1_a_at	A	P	P	67.3	0.774	45.2	1.048	107.2	1.486
Ssc.22620.1.S1_at	A	P	P	19	0.0629	639.7	1.372	1350	2.887	Ssc.16931.1.S1_at	A	P	P	18	0.615	27.4	1.887	19.4	0.798
Ssc.22674.1.S1_at	A	P	P	15.5	0.332	79.8	1.106	63.5	0.878	Ssc.17152.2.A1_at	A	P	P	15	0.719	13.7	1.325	23.9	1.381
Ssc.22683.1.S1_at	A	P	P	8.2	0.674	24.7	1.314	29.3	1.554	Ssc.17498.1.S1_at	A	P	P	7	0.269	14.3	1.11	21.8	1.011
Ssc.2269.1.A1_at	A	P	P	7.9	0.653	24.7	1.321	10.6	0.565	Ssc.17588.1.A1_at	A	P	P	34.1	0.877	25.7	1.333	27.7	0.858
Ssc.22694.1.S1_at	A	P	P	4.7	0.0728	89	0.893	105.1	1.051	Ssc.1762.2.A1_at	A	P	P	16.8	0.445	30.4	1.626	29.9	0.955
Ssc.22715.1.S1_at	A	P	P	6.3	0.408	26.7	1.12	23	0.962	Ssc.17764.2.S1_at	A	P	P	12.6	0.305	25.4	1.241	38.2	1.115
Ssc.22722.1.S1_at	A	P	P	20.4	0.92	37	1.08	38.9	1.132	Ssc.17775.1.S1_a_at	A	P	P	18.3	0.882	19.8	1.925	17.9	1.04
Ssc.22734.1.A1_at	A	P	P	7.1	0.18	57.4	0.943	64.5	1.057	Ssc.17912.1.A1_s_at	A	P	P	95.4	0.957	43.9	0.888	104.9	1.268
Ssc.22743.1.A1_at	A	P	P	2.6	0.307	15.9	1.216	14.4	1.098	Ssc.17990.1.A1_at	A	P	P	13.8	0.51	14.3	1.067	21.6	0.963
Ssc.22876.1.S1_at	A	P	P	14.9	0.374	56.9	0.924	66.5	1.076	Ssc.18042.1.A1_at	A	P	P	36.1	0.592	26.5	0.877	47.6	0.942
Ssc.2289.1.S1_at	A	P	P	15.3	1.005	15.4	0.655	17.4	0.738	Ssc.18298.1.A1_a_at	A	P	P	54.5	1.236	14.6	0.668	34.6	0.946
Ssc.22903.1.A1_at	A	P	P	17.5	1.081	26	1.04	20.7	0.825	Ssc.18582.1.S1_at	A	P	P	38.5	1.08	14	0.792	29	0.98
Ssc.22920.1.S1_at	A	P	P	7.4	0.177	63.1	0.975	57.1	0.88	Ssc.18586.3.S1_at	A	P	P	23.2	0.632	21.1	1.159	26.4	0.866
Ssc.22929.1.A1_at	A	P	P	6.2	0.558	14.6	0.85	24.6	1.428	Ssc.18677.1.S1_at	A	P	P	33.4	1.41	11.7	0.997	28.9	1.471
Ssc.22959.1.S1_at	A	P	P	24.8	1.031	51.6	1.389	54.7	1.468	Ssc.1885.2.S1_at	A	P	P	80.8	0.911	44.4	1.01	72.9	0.99
Ssc.23048.1.S1_at	A	P	P	52.6	1.382	39.5	0.672	58.5	0.992	Ssc.18996.2.A1_a_at	A	P	P	71.9	0.8	66.7	1.496	75.2	1.008
Ssc.23062.2.S1_a_at	A	P	P	40	0.957	101	1.565	70.4	1.087	Ssc.19107.1.A1_at	A	P	P	10.9	0.625	9.9	1.145	17.8	1.23
Ssc.23250.2.S1_at	A	P	P	11.4	0.355	46.5	0.938	50.5	1.016	Ssc.19148.1.A1_at	A	P	P	38.4	0.728	41.5	1.586	43.9	1.003
Ssc.23252.2.S1_at	A	P	P	7.8	0.4	14.6	0.485	32	1.059	Ssc.19216.1.S1_at	A	P	P	10.2	0.585	14.2	1.642	14.4	0.995
Ssc.23261.1.A1_at	A	P	P	12.1	0.336	54.8	0.984	59.5	1.065	Ssc.19372.1.A1_at	A	P	P	15.3	0.221	29.9	0.871	59.2	1.031
Ssc.23261.2.A1_a_at	A	P	P	2.4	0.145	25.1	0.983	35.3	1.379	Ssc.19509.2.S1_at	A	P	P	18.7	0.768	16.2	1.343	20.3	1.005
Ssc.23268.2.S1_at	A	P	P	6	0.3	30.5	0.987	30.5	0.984	Ssc.19656.1.S1_at	A	P	P	29.1	1.086	23.5	1.77	47.1	2.12
Ssc.23271.1.S1_at	A	P	P	34.2	1.217	51.2	1.18	39	0.896	Ssc.19699.2.S1_a_at	A	P	P	35.6	0.747	21.5	0.91	43.1	1.09
Ssc.23292.1.A1_at	A	P	P	36.6	1.208	37.1	0.792	61	1.299	Ssc.1999.1.S1_at	A	P	P	83.9	0.927	48.1	1.073	65.2	0.869
Ssc.23294.1.S1_at	A	P	P	11.1	0.387	51	1.152	29.3	0.66	Ssc.20303.1.S1_at	A	P	P	54.4	0.981	25.4	0.924	46.9	1.019
Ssc.23345.1.S1_at	A	P	P	16.2	0.31	111.6	1.384	85.3	1.055	Ssc.21431.3.A1_s_at	A	P	P	56.6	0.451	48.7	0.783	110.8	1.064
Ssc.23360.1.A1_at	A	P	P	15.5	1.812	13.6	1.029	12.5	0.943	Ssc.21702.1.S1_at	A	P	P	22.9	0.932	24.2	1.986	21.3	1.045
Ssc.23427.1.A1_at	A	P	P	2.7	0.253	18.3	1.112	13.4	0.812	Ssc.21852.1.S1_at	A	P	P	81.2	0.642	58.9	0.94	111.2	1.06
Ssc.23439.1.A1_at	A	P	P	21	0.886	47.8	1.306	47.8	1.302	Ssc.22346.1.A1_at	A	P	P	6.9	0.395	11.9	1.376	17.2	1.188
Ssc.23468.1.S1_at	A	P	P	13	0.375	64.8	1.21	53.7	0.999	Ssc.22500.1.S1_at	A	P	P	39.9	1.415	16.6	1.188	41.8	1.787
Ssc.23470.1.S1_at	A	P	P	10.8	0.819	20.1	0.986	28.7	1.404	Ssc.22616.1.S1_at	A	P	P	102.2	0.647	104.7	1.337	118.8	0.906
Ssc.23491.1.S1_at	A	P	P	13.6	0.969	17	0.784	12.8	0.589	Ssc.23062.2.S1_a_at	A	P	P	70.3	0.623	34.2	0.612	97.6	1.043
Ssc.23494.2.A1_a_at	A	P	P	11.5	0.452	39	0.992	34.3	0.87	Ssc.23134.1.S1_at	A	P	P	24.1	0.427	37.5	1.34	64.7	1.382
Ssc.235.3.S1_a_at	A	P	P	12.6	0.41	54	1.138	59	1.24	Ssc.23296.1.S1_at	A	P	P	49.3	0.677	32.7	0.906	66.1	1.094
Ssc.23508.2.S1_at	A	P	P	1.8	0.086	27	0.835	34.4	1.061	Ssc.23435.1.A1_at	A	P	P	179.3	1.148	56.2	0.726	124.1	0.958
Ssc.23514.2.S1_at	A	P	P	1.6	0.0356	72	1.037	67	0.963	Ssc.23487.1.S1_at	A	P	P	43.8	0.836	32.2	1.239	45.1	1.037
Ssc.23514.3.S1_at	A	P	P	33.5	0.702	81.2	1.101	67.6	0.914	Ssc.23758.2.A1_at	A	P	P	24.5	0.769	17.1	1.083	33.7	1.276
Ssc.23516.2.S1_at	A	P	P	13.2	0.57	37.2	1.039	39.6	1.103	Ssc.23812.1.S1_at	A	P	P	54.1	0.931	34.2	1.188	51.5	1.069
Ssc.23519.1.S1_at	A	P	P	0.5	0.01*	88.4	1.091	99.3	1.221	Ssc.2408.1.S1_at	A	P	P	25.1	0.94	9.3	0.703	33.9	1.53
Ssc.23519.2.S1_at	A	P	P	13.7	0.237	150.8	1.688	149.6	1.669	Ssc.24111.1.S1_at	A	P	P	65.3	0.781	59.3	1.431	78.3	1.129
Ssc.23524.2.S1_at	A	P	P	4.5	0.183	38.7	1.02	44.2	1.161	Ssc.24131.1.S1_at	A	P	P	53.2	1.143	47.2	2.047	89.1	2.309
Ssc.23539.2.S1_at	A	P	P	25.2	0.829	51	1.087	43	0.913	Ssc.24350.2.S1_at	A	P	P	26.7	0.782	26.1	1.543	28.3	0.999
Ssc.23545.1.A1_at	A	P	P	8.9	0.875	17.9	1.139	22.4	1.421	Ssc.24480.1.S1_at	A	P	P	4.1	0.191	10.8	1.015	20.3	1.14
Ssc.23546.1.S1_at	A	P	P	1.5	0.064	25.9	0.715	44.4	1.223	Ssc.24484.1.A1_at	A	P	P	17.9	0.782	30.6	2.697	27.5	1.448
Ssc.23548.1.S1_at	A	P	P	14.2	0.445	52.5	1.065	46.2	0.935	Ssc.24758.1.A1_at	A	P	P	16	0.886	12.7	1.419	15.8	1.055
Ssc.23549.2.S1_at	A	P	P	8.2	0.761	14.9	0.896	18.6	1.115	Ssc.24865.2.A1_at	A	P	P	19.2	0.574	31.2	1.881	25.9	0.933
Ssc.23549.3.S1_at	A	P	P	3.3	0.182	32.9	1.175	27.7	0.986	Ssc.25004.1.S1_at	A	P	P	19.3	0.932	17.7	1.724	47.8	2.781
Ssc.23553.1.S1_at	A	P	P	12.5	0.556	35.6	1.026	41.3	1.186	Ssc.25236.1.S1_at	A	P	P	41.6	0.968	22	1.032	47.7	1.337
Ssc.23553.2.A1_at	A	P	P	1.2	0.0339	47.9	0.875	59.8	1.089	Ssc.25739.1.S1_at	A	P	P	38	0.904	10.8	0.518	38.2	1.096
Ssc.23717.1.S1_at	A	P	P	7.9	0.175	95.2	1.363	67.4	0.962	Ssc.26063.1.S1_at	A	P	P	19.5	0.534	14.3	0.789	36.7	1.211
Ssc.23761.2.S1_at	A	P	P	16.1	0.68	35.5	0.971	34.6	0.943	Ssc.26320.1.A1_at	A	P	P	28.8	0.969	18	1.221	8.8	0.357
Ssc.23783.1.A1_at	A	P	P	10.1	0.827	24.4	1.293	32.7	1.728	Ssc.26357.2.S1_at	A	P	P	12.7	0.596	25.1	2.375	16.3	0.921
Ssc.23808.2.S1_a_at	A	P	P	9.3	0.246	62	1.062	80.7	1.379	Ssc.26481.1.A1_at	A	P	P	57.5	0.475	56.9	0.949	129.8	1.293
Ssc.23809.2.S1_at	A	P	P	21.2	0.96	51.1	1.499	32	0.936	Ssc.26874.2.S1_at	A	P	P	16.5	0.946	21.3	2.463	17.8	1.23
Ssc.23810.1.S1_at	A	P	P	14.3	0.926	20.7	0.868	25.7	1.074	Ssc.26925.1.S1_at	A	P	P	28.6	0.702	39.2	1.94	24.7	0.73
Ssc.23810.2.S1_at	A	P	P	15.5	0.803	26.4	0.885	39.7	1.327	Ssc.26964.1.A1_at	A	P	P	12.9	0.606	11.8	1.118	18	1.019
Ssc.23812.1.S1_at	A	P	P	24.2	1.125	30.8	0.927	29.4	0.882	Ssc.27037.1.A1_at	A	P	P	23.7	0.849	25.4	1.836	27.2	1.175
Ssc.23813.1.S1_at	A	P	P	2.7	0.144	30.1	1.041	27.8	0.959	Ssc.27078.1.A1_at	A	P	P	69.5	0.691	82.7	1.658	76.6	0.918
Ssc.23825.1.S1_at	A	P	P	13.4	0.337	63.4	1.033	81.7	1.327	Ssc.27235.1.S1_at	A	P	P	31.5	0.909	26.5	1.543	21.2	0.737
Ssc.23833.1.S1_at	A	P	P	11.7	0.616	40.6	1.384	19.3	0.656	Ssc.27279.1.S1_at	A	P	P	36.6	1.213	17.9	1.197	20.1	0.803
Ssc.23834.2.S1_at	A	P	P	6.1	0.139	73.5	1.083	97.6	1.434	Ssc.27305.1.S1_at	A	P	P	7.9	0.0718	52.8	0.968	94.3	1.032
Ssc.23839.1.A1_at	A	P	P	28.9	1.268	34.5	0.98	36	1.02	Ssc.27353.1.A1_at	A	P	P	71.5	0.872	45.8	1.128	95.8	1.409
Ssc.23841.1.A1_at	A	P	P	14.5	0.423	51.7	0.975	59.5	1.119	Ssc.27376.1.A1_at	A	P	P	38	0.726	33.2	1.279	32.3	0.743
Ssc.23843.1.S1_at	A	P	P	22.2	1.142	28.2	0.939	28.9	0.96	Ssc.27451.2.S1_at	A	P	P	16.1	0.446	23	1.284	33.3	1.111
Ssc.23847.2.S1_at	A	P	P	11.7	0.215	84	1.001	110	1.307	Ssc.27538.1.S1_at	A	P	P	22.2	0.474	29.8	1.283	22.1	0.568
Ssc.23853.1.A1_at	A	P	P	25.2	1.405	30.3	1.094	25.7	0.925	Ssc.27899.1.S1_at	A	P	P	60.5	0.951	38.6	1.225	60.6	1.149
Ssc.23858.1.A1_at	A	P	P	16.5	0.414	54.4	0.885	64.3	1.043	Ssc.27914.1.S1_at	A	P	P	26.3	1.085	27.6	2.296	15.8	0.785
Ssc.23860.1.A1_at	A	P	P	22.2	0.881	55.5	1.427	33.3	0.853	Ssc.28159.1.A1_at	A	P	P	2	0.0877	13.4	1.186	15.4	0.814
Ssc.23863.1.S1_at	A	P	P	10.2	0.552	27.6	0.967	29.5	1.03	Ssc.28192.1.A1_at	A	P	P	5.4	0.308	14.5	1.666	17.3	1.188
Ssc.23865.1.A1_at	A	P	P	16.2	0.494	43.4	0.856	55.9	1.099	Ssc.28686.1.S1_at	A	P	P	21.1	0.598	31.2	1.783	26.5	0.905
Ssc.23873.1.A1_at	A	P	P	2.3	0.313	30.2	2.662	22.6	1.986	Ssc.2875.1.S1_at	A	P	P	16.3	0.755	10.6	0.991	22.5	1.257
Ssc.23877.1.S1_at	A	P	P	17.9	0.689	41.9	1.044	33.9	0.842	Ssc.28930.1.S1_at	A	P	P	16.6	0.558	17	1.154	17.2	0.697
Ssc.23960.2.S1_at	A	P	P	14.8	0.163	132.3	0.943	119.9	0.852	Ssc.29294.1.A1_at	A	P	P	16.5	0.668	20.4	1.665	19.9	0.971
Ssc.2397.1.A1_at	A	P	P	6	0.336	24.2	0.878	23.1	0.835	Ssc.29349.1.A1_at	A	P	P	20.2	0.72	14.8	1.065	17.6	0.757
Ssc.23976.1.S1_at	A	P	P	1.5	0.01*	225.7	0.963	226.7	0.964	Ssc.29398.1.A1_at	A	P	P	13.5	0.774	19.9	2.301	11.5	0.794
Ssc.23980.1.A1_at	A	P	P	11.5	0.416	37.9	0.887	44.5	1.038	Ssc.29609.1.S1_at	A	P	P	17.4	0.726	17.3	1.455	21.2	1.066
Ssc.24003.1.S1_at	A	P	P	22.6	1.003	33.8	0.972	47.8	1.37	Ssc.29723.1.A1_at	A	P	P	22.3	0.48	43.1	1.873	42.2	1.096
Ssc.24021.1.S1_at	A	P	P	9.1	0.47	21.1	0.706	15.7	0.524	Ssc.30016.3.A1_at	A	P	P	7.6	0.252	16.3	1.091	24.7	0.988
Ssc.24029.1.A1_at	A	P	P	17.1	0.5	45	0.851	25.7	0.485	Ssc.30024.1.A1_at	A	P	P	28.5	1.1	13.5	1.052	24.8	1.154
Ssc.24037.1.S1_at	A	P	P	0.6	0.062	8.2	0.549	15.4	1.027	Ssc.30249.1.A1_at	A	P	P	21.6	0.915	11.5	0.983	19.9	1.017
Ssc.24064.1.S1_at	A	P	P	12.1	0.529	45.5	1.288	37.6	1.061	Ssc.30397.1.A1_at	A	P	P	12.5	0.557	17.5	1.574	19.7	1.059
Ssc.24069.1.S1_at	A	P	P	9.8	0.593	23.1	0.905	21.2	0.828	Ssc.30517.1.A1_at	A	P	P	8.6	0.488	15.3	1.752	16.3	1.115
Ssc.24072.1.A1_s_at	A	P	P	13.3	0.612	32.9	0.98	23.8	0.707	Ssc.30564.1.A1_at	A	P	P	12.3	0.705	13.1	1.515	14.7	1.015
Ssc.24086.1.A1_at	A	P	P	12.9	0.522	29.6	0.775	48.5	1.266	Ssc.30586.1.A1_at	A	P	P	20	0.553	24.1	1.343	27	0.899
Ssc.24111.1.S1_at	A	P	P	16.8	0.542	64.7	1.352	41.8	0.871	Ssc.30727.1.S1_at	A	P	P	21.8	0.731	17	1.15	39.7	1.604
Ssc.24122.1.S1_at	A	P	P	14.2	0.346	46.6	0.736	67	1.054	Ssc.3084.3.A1_at	A	P	P	47	1.326	30.4	1.73	14.1	0.48
Ssc.24149.2.A1_at	A	P	P	8.9	0.373	45.9	1.244	42.5	1.149	Ssc.31094.1.A1_at	A	P	P	10.1	0.488	10	0.974	16.6	0.966
Ssc.24161.2.S1_at	A	P	P	0.9	0.0615	23.6	1.044	18.5	0.816	Ssc.31109.1.A1_at	A	P	P	18.9	0.543	18.7	1.085	26.4	0.915
Ssc.24192.1.S1_at	A	P	P	23.5	1.105	26.2	0.798	34.6	1.05	Ssc.3254.1.A1_at	A	P	P	65.2	1.262	26.2	1.023	41.9	0.977
Ssc.2420.2.A1_at	A	P	P	15	0.784	32.5	1.099	26.7	0.901	Ssc.3616.1.A1_at	A	P	P	87.9	0.763	61.2	1.071	99.9	1.045
Ssc.24205.2.S1_at	A	P	P	4.4	0.44	17.9	1.159	18.7	1.207	Ssc.3617.3.S1_at	A	P	P	18.1	0.65	20.4	1.478	32.3	1.398
Ssc.24211.2.S1_at	A	P	P	2.1	0.105	23.4	0.761	35.8	1.161	Ssc.4031.3.S1_at	A	P	P	25.3	0.669	22.1	1.178	33.5	1.067
Ssc.24213.1.A1_at	A	P	P	4.6	0.203	37.8	1.079	36.5	1.039	Ssc.4051.1.S1_at	A	P	P	127.3	0.739	76.1	0.891	153.6	1.075
Ssc.24213.2.S1_at	A	P	P	8.6	0.363	41.9	1.146	43.2	1.178	Ssc.414.1.A1_at	A	P	P	15.1	0.362	29.1	1.406	46	1.328
Ssc.24221.1.S1_at	A	P	P	15.7	1.308	12.8	0.69	19.9	1.07	Ssc.4419.1.A1_at	A	P	P	66.8	0.826	34.4	0.858	50.2	0.748
Ssc.24228.1.S1_at	A	P	P	5.6	0.155	43.8	0.783	70.7	1.26	Ssc.4685.1.S1_at	A	P	P	88.7	1.065	38.6	0.935	90.5	1.31
Ssc.24240.1.A1_a_at	A	P	P	11.1	0.333	55.1	1.071	51.9	1.006	Ssc.4888.2.S1_at	A	P	P	51.4	0.868	31.5	1.074	65.4	1.332
Ssc.24244.1.S1_at	A	P	P	19.2	0.91	40.2	1.233	34	1.04	Ssc.4988.1.S1_at	A	P	P	80.1	0.759	39	0.745	86.9	0.992
Ssc.2426.1.S1_at	A	P	P	13.7	0.982	22.9	1.063	22	1.018	Ssc.5169.1.A1_at	A	P	P	72.4	0.771	65.3	1.403	82.7	1.062
Ssc.24270.1.S1_at	A	P	P	0.6	0.01*	130.1	1.308	117.7	1.18	Ssc.5204.1.S1_at	A	P	P	35	0.572	21.1	0.695	29.6	0.583
Ssc.24281.1.A1_at	A	P	P	8.9	0.992	20.1	1.451	9.9	0.712	Ssc.5275.1.S1_at	A	P	P	8.5	0.267	14.2	0.898	60.6	2.291
Ssc.24283.1.S1_at	A	P	P	14.7	1.178	18.6	0.965	20	1.035	Ssc.5308.1.S1_at	A	P	P	69.7	1.088	43.3	1.364	51.2	0.963
Ssc.24290.1.S1_at	A	P	P	19.8	0.624	46.8	0.954	48.2	0.98	Ssc.5937.1.S1_at	A	P	P	28.2	0.829	11.6	0.688	26.4	0.936
Ssc.24298.1.S1_at	A	P	P	0.6	0.0355	20.7	0.793	27.2	1.039	Ssc.5978.3.S1_a_at	A	P	P	18.6	0.604	22.2	1.454	20.5	0.802
Ssc.24304.1.S1_at	A	P	P	6.6	1.021	24.8	2.484	17.2	1.717	Ssc.6149.1.S1_at	A	P	P	78.1	0.607	49.2	0.771	75.4	0.706
Ssc.24350.2.S1_at	A	P	P	9.3	0.736	22.8	1.167	19.6	1.001	Ssc.6160.2.S1_at	A	P	P	37.4	0.739	31.5	1.256	55.8	1.329
Ssc.24353.2.S1_at	A	P	P	8.2	0.258	30	0.611	49.8	1.011	Ssc.6185.2.S1_at	A	P	P	28.3	0.531	43.3	1.64	40.1	0.907
Ssc.24361.1.S1_at	A	P	P	10.9	0.544	35.1	1.134	24.1	0.777	Ssc.6320.1.A1_at	A	P	P	356.6	0.957	132.7	0.719	322.4	1.043
Ssc.24395.1.S1_at	A	P	P	8.3	1.006	24.2	1.899	12.7	0.994	Ssc.6367.1.A1_at	A	P	P	31	0.675	26.1	1.147	34.4	0.903
Ssc.24428.1.A1_at	A	P	P	15.2	0.189	102.9	0.829	149.5	1.2	Ssc.6423.2.S1_at	A	P	P	25.1	0.487	24.4	0.955	53.7	1.256
Ssc.24430.1.S1_at	A	P	P	21.6	0.873	71	1.857	57.5	1.499	Ssc.6634.2.S1_at	A	P	P	79.8	0.731	51.1	0.945	95.5	1.055
Ssc.2445.1.S1_at	A	P	P	20	1.403	23.9	1.085	19.6	0.887	Ssc.6658.1.S1_at	A	P	P	21.8	0.93	17.2	1.48	15.2	0.781
Ssc.24451.1.S1_at	A	P	P	9.7	1.319	21.4	1.884	10.5	0.922	Ssc.6668.1.A1_at	A	P	P	28.2	0.54	26.9	1.039	28.6	0.66
Ssc.24464.1.A1_at	A	P	P	9.7	1.501	10	1.002	9.1	0.909	Ssc.6789.2.S1_at	A	P	P	69.7	1.14	41.9	1.383	43.6	0.86
Ssc.24466.1.A1_at	A	P	P	8.6	0.678	13.4	0.684	17.7	0.901	Ssc.6908.1.A1_at	A	P	P	34.9	1.007	22.1	1.286	55.6	1.933
Ssc.24493.1.S1_at	A	P	P	8.6	0.284	40.9	0.875	35.3	0.753	Ssc.7061.1.A1_at	A	P	P	20	0.441	28.9	1.285	12.4	0.33
Ssc.24493.2.S1_a_at	A	P	P	6.5	0.227	48.2	1.092	54.1	1.222	Ssc.7766.1.A1_at	A	P	P	23.1	0.59	32.8	1.689	53.8	1.655
Ssc.24507.1.S1_at	A	P	P	12.4	0.936	21.4	1.046	22.1	1.077	Ssc.779.1.S1_at	A	P	P	17	0.834	19.4	1.92	15.9	0.94
Ssc.24512.1.S1_at	A	P	P	15.5	0.7	49.5	1.447	32.3	0.941	Ssc.819.1.A1_at	A	P	P	48.7	1.099	37.2	1.694	29.1	0.792
Ssc.24519.2.S1_a_at	A	P	P	5.2	0.231	33.3	0.956	36.5	1.044	Ssc.8251.1.A1_at	A	P	P	14.5	0.718	20.2	2.018	15	0.895
Ssc.24529.1.S1_at	A	P	P	8.7	0.217	36.6	0.592	78.5	1.265	Ssc.828.1.S1_at	A	P	P	47.1	0.598	43	1.101	51.2	0.783
Ssc.24544.1.A1_at	A	P	P	4.4	0.264	27.2	1.055	30.9	1.195	Ssc.8288.2.S1_at	A	P	P	43.8	1.16	19.4	1.036	30.2	0.964
Ssc.24556.2.S1_a_at	A	P	P	4.6	0.291	26.8	1.099	23.4	0.957	Ssc.8359.2.A1_at	A	P	P	13.8	0.659	15.4	1.485	20.7	1.192
Ssc.24563.1.S1_at	A	P	P	16.6	1.017	24.8	0.983	20.6	0.814	Ssc.8375.1.A1_at	A	P	P	12	0.621	20	2.089	22.1	1.379
Ssc.24564.1.S1_at	A	P	P	16.1	0.352	57.2	0.809	97.4	1.374	Ssc.8419.1.A1_at	A	P	P	10.6	0.36	18.5	1.269	11.3	0.463
Ssc.24578.1.S1_at	A	P	P	6.5	0.488	19.4	0.943	25.1	1.217	Ssc.8722.1.A1_at	A	P	P	7.8	0.447	12.3	1.422	16	1.105
Ssc.24605.1.A1_at	A	P	P	15.7	0.944	27.6	1.075	27.2	1.056	Ssc.8789.1.S1_at	A	P	P	15.4	0.421	18.4	1.015	24.6	0.811
Ssc.24606.1.A1_a_at	A	P	P	12.8	0.941	26.2	1.247	15.5	0.735	Ssc.9111.1.A1_at	A	P	P	14.7	0.314	31.6	1.362	63	1.622
Ssc.24615.1.S1_at	A	P	P	3.5	0.198	31	1.135	22.7	0.829	Ssc.9225.1.A1_at	A	P	P	36.3	0.901	37.1	1.859	36.7	1.099
Ssc.24615.3.A1_at	A	P	P	5.6	0.575	18.1	1.202	10.9	0.722	Ssc.9491.1.A1_at	A	P	P	43	0.742	28.7	0.999	48.1	1.001
Ssc.24642.1.S1_at	A	P	P	2.1	0.0822	36.8	0.932	32.2	0.813	Ssc.9607.1.A1_at	A	P	P	50.7	1.191	18.9	0.896	32.6	0.923
Ssc.24645.2.A1_at	A	P	P	15.1	0.974	33.4	1.395	42.8	1.782	Ssc.979.1.S1_at	A	P	P	32.1	0.877	15.1	0.832	48.3	1.59
Ssc.24646.1.A1_at	A	P	P	13.3	0.348	54.4	0.921	54	0.911	Ssc.11130.1.S1_at	M	P	P	26.6	0.515	25.9	1.012	45.8	1.069
Ssc.24652.1.S1_at	A	P	P	11	0.256	79.1	1.192	38.4	0.577	Ssc.11217.3.S1_a_at	M	P	P	61.8	0.686	44.1	0.988	113.8	1.523
Ssc.24653.1.S1_at	A	P	P	10.3	0.76	23.2	1.108	23.1	1.1	Ssc.11571.2.S1_at	M	P	P	54.4	0.972	33.7	1.215	57.7	1.243
Ssc.24681.1.A1_at	A	P	P	2	0.158	17.9	0.915	15.8	0.805	Ssc.11797.1.A1_at	M	P	P	46.9	0.995	22	0.941	28.5	0.729
Ssc.24682.1.S1_at	A	P	P	8.4	0.185	63.2	0.902	68.2	0.97	Ssc.12022.1.S1_at	M	P	P	137.1	0.818	119.2	1.435	153.7	1.105
Ssc.24709.2.S1_at	A	P	P	12	0.413	39.6	0.883	45.7	1.016	Ssc.12400.1.S1_at	M	P	P	75.3	1.129	30.8	0.932	54.4	0.983
Ssc.2472.1.S1_at	A	P	P	17.3	0.674	49	1.236	40.3	1.014	Ssc.12540.1.A1_at	M	P	P	56.3	0.985	29.8	1.052	34.9	0.736
Ssc.24720.1.S1_at	A	P	P	10.1	0.676	26.4	1.144	15.4	0.665	Ssc.13009.1.A1_at	M	P	P	23	0.669	15.7	0.922	41.2	1.445
Ssc.24721.1.A1_at	A	P	P	9.9	0.77	14.7	0.741	23.2	1.165	Ssc.13189.1.A1_at	M	P	P	17.4	0.44	23.5	1.2	18.6	0.568
Ssc.24731.1.A1_at	A	P	P	9.2	0.817	16.3	0.938	21.4	1.227	Ssc.1379.1.S1_at	M	P	P	58.8	0.697	74.8	1.788	118	1.685
Ssc.24732.1.S1_at	A	P	P	1.5	0.0507	44.9	0.982	46.7	1.018	Ssc.14150.1.A1_at	M	P	P	76.2	1.038	30.9	0.849	73.3	1.204
Ssc.2476.2.S1_at	A	P	P	20.9	0.57	60.6	1.07	59.7	1.05	Ssc.15316.2.S1_at	M	P	P	23	0.881	25.4	1.964	26	1.201
Ssc.2476.3.S1_at	A	P	P	38.9	0.4	140	0.931	166.5	1.104	Ssc.15970.1.S1_at	M	P	P	33.7	0.952	27.7	1.579	28.7	0.978
Ssc.24772.1.S1_at	A	P	P	8.5	0.935	13.2	0.94	15.6	1.107	Ssc.16767.1.S1_at	M	P	P	110.5	0.87	71.1	1.13	236.2	2.242
Ssc.24782.1.A1_at	A	P	P	34.7	0.606	98.5	1.114	55.5	0.626	Ssc.16876.1.A1_at	M	P	P	64.1	0.94	41.7	1.233	60	1.06
Ssc.24808.1.A1_at	A	P	P	11.1	0.63	25.3	0.93	19.8	0.726	Ssc.17420.1.A1_at	M	P	P	36.5	0.929	19.3	0.991	38.8	1.19
Ssc.24827.1.A1_at	A	P	P	6	0.234	32.9	0.832	37.9	0.955	Ssc.17774.1.S1_at	M	P	P	62.2	0.534	65	1.125	92.7	0.959
Ssc.24838.1.S1_at	A	P	P	5.6	0.317	26.1	0.958	22.8	0.834	Ssc.18208.1.S1_at	M	P	P	55.2	1.498	23.4	1.281	35.6	1.165
Ssc.24864.2.S1_at	A	P	P	9.4	0.628	48.5	2.099	26.3	1.135	Ssc.18439.1.S1_at	M	P	P	47.9	0.805	37.3	1.264	35	0.709
Ssc.2487.1.S1_at	A	P	P	33	0.807	62.9	0.996	68.1	1.075	Ssc.19192.1.S1_at	M	P	P	96.3	0.944	58.4	1.155	91.3	1.079
Ssc.2487.2.S1_at	A	P	P	14.5	0.929	38.5	1.597	18.3	0.757	Ssc.19382.1.A1_at	M	P	P	21.7	0.521	24.2	1.173	33.5	0.97
Ssc.24872.1.S1_at	A	P	P	19.5	0.809	34.7	0.932	35.3	0.946	Ssc.1971.1.S1_at	M	P	P	103.3	0.97	53.5	1.013	87.2	0.987
Ssc.24875.2.S1_a_at	A	P	P	13.6	0.59	31.4	0.882	34.1	0.955	Ssc.20244.3.S1_at	M	P	P	38.3	0.7	33.3	1.228	39.7	0.875
Ssc.24880.2.S1_at	A	P	P	17	0.926	39.2	1.383	30	1.055	Ssc.2102.2.S1_at	M	P	P	42.3	0.864	24.4	1.005	40.7	1.002
Ssc.24888.1.S1_at	A	P	P	7.2	0.711	16.8	1.074	15.2	0.969	Ssc.2117.1.S1_at	M	P	P	110.7	0.984	52.9	0.949	112.8	1.209
Ssc.2489.2.S1_a_at	A	P	P	2.8	0.148	28.6	0.978	30	1.022	Ssc.21570.2.S1_at	M	P	P	62.3	0.742	42.1	1.012	77.5	1.113
Ssc.24891.1.S1_at	A	P	P	6.8	0.497	16.4	0.776	19.7	0.929	Ssc.21842.1.S1_a_at	M	P	P	24.8	1.004	12.2	0.996	30.7	1.498
Ssc.24907.1.S1_at	A	P	P	16.6	0.777	31.8	0.964	46.9	1.418	Ssc.21847.1.S1_at	M	P	P	89.3	0.765	72.3	1.25	104.5	1.079
Ssc.2493.1.S1_at	A	P	P	6.3	0.375	30.4	1.17	24.5	0.94	Ssc.21937.2.A1_at	M	P	P	18.4	0.659	23.6	1.706	13.2	0.57
Ssc.2496.1.S1_at	A	P	P	15.7	0.901	22	0.818	27.4	1.015	Ssc.2222.2.S1_at	M	P	P	98.6	0.943	62.5	1.206	110.7	1.277
Ssc.24964.1.S1_at	A	P	P	9.1	1.048	16.6	1.238	12.8	0.952	Ssc.22352.1.S1_at	M	P	P	73.7	0.791	58	1.256	83.5	1.08
Ssc.24975.1.S1_at	A	P	P	27.3	0.233	154.3	0.853	161.6	0.891	Ssc.22887.1.A1_at	M	P	P	68.3	1.211	30.3	1.083	42.9	0.917
Ssc.25006.1.S1_at	A	P	P	2.1	0.0802	34.2	0.845	44	1.084	Ssc.23034.1.S1_at	M	P	P	14.4	0.437	17.1	1.047	27.7	1.013
Ssc.25026.1.A1_at	A	P	P	11	0.804	16	0.757	22	1.038	Ssc.23703.1.A1_at	M	P	P	18.5	0.709	17.4	1.345	17	0.785
Ssc.2503.1.S1_at	A	P	P	37.7	0.56	101.6	0.978	146.6	1.407	Ssc.24217.1.S1_at	M	P	P	59.9	1.036	29.8	1.04	51.6	1.076
Ssc.25062.1.A1_at	A	P	P	10.5	1.274	14.1	1.107	11.4	0.893	Ssc.24366.1.S1_at	M	P	P	38.7	0.754	35.2	1.383	44.5	1.044
Ssc.2507.2.S1_at	A	P	P	7.1	0.327	40.3	1.203	51.8	1.542	Ssc.24920.2.S1_a_at	M	P	P	89.2	1.038	38.1	0.894	68.6	0.962
Ssc.25081.1.S1_at	A	P	P	4	0.221	32.3	1.154	26	0.926	Ssc.24935.2.A1_at	M	P	P	33.4	0.764	27.9	1.288	29.2	0.805
Ssc.25082.1.S1_at	A	P	P	4	0.371	17.6	1.058	18.4	1.102	Ssc.25618.1.S1_at	M	P	P	48.3	0.708	34.1	1.008	57	1.007
Ssc.25085.2.A1_at	A	P	P	14.1	2.068	9.3	0.883	11.8	1.117	Ssc.25817.1.S1_at	M	P	P	19.3	0.736	17.4	1.338	22.5	1.034
Ssc.25089.2.S1_a_at	A	P	P	12.9	1.016	19.1	0.974	24.8	1.26	Ssc.2634.1.S1_at	M	P	P	75.3	0.673	61.6	1.111	116	1.25
Ssc.25138.1.S1_at	A	P	P	1.4	0.0194	106.4	0.952	133.9	1.195	Ssc.26546.1.S1_at	M	P	P	101.7	1.003	50.1	0.997	83.2	0.989
Ssc.25145.1.S1_at	A	P	P	4.9	0.301	23.5	0.934	26.9	1.066	Ssc.27244.1.S1_at	M	P	P	74.6	0.888	29.8	0.716	63.6	0.913
Ssc.25160.1.S1_at	A	P	P	19.7	0.93	46.7	1.428	30.5	0.93	Ssc.27486.2.S1_a_at	M	P	P	9.9	0.393	16.5	1.32	24.1	1.152
Ssc.25162.1.S1_at	A	P	P	6.1	0.136	97.2	1.401	59.2	0.851	Ssc.28033.1.A1_at	M	P	P	34.2	1.067	17.3	1.089	24.8	0.933
Ssc.25172.1.S1_at	A	P	P	16.8	0.704	61	1.654	34.6	0.936	Ssc.29125.1.A1_at	M	P	P	32.1	0.93	18.3	1.07	22.7	0.793
Ssc.25179.1.A1_at	A	P	P	1.4	0.0353	37.6	0.613	65	1.057	Ssc.29801.1.A1_at	M	P	P	82.6	0.919	57.4	1.289	84.9	1.139
Ssc.25214.2.S1_at	A	P	P	6	0.443	27.1	1.295	21.4	1.02	Ssc.30179.1.A1_at	M	P	P	57.6	0.769	46.3	1.248	54.5	0.878
Ssc.25218.3.S1_at	A	P	P	9.1	0.344	46.2	1.13	35.7	0.87	Ssc.3906.1.S1_at	M	P	P	37.6	0.866	20.6	0.957	40.3	1.119
Ssc.25219.2.S1_at	A	P	P	13.1	0.467	48.8	1.126	32.2	0.741	Ssc.3927.3.S1_at	M	P	P	81.1	0.903	48.8	1.097	126.1	1.693
Ssc.25220.1.S1_at	A	P	P	38.1	0.886	75.4	1.136	58.5	0.878	Ssc.4010.1.S1_at	M	P	P	35.6	0.946	16	0.858	51.1	1.636
Ssc.25225.1.S1_at	A	P	P	7.4	0.335	31.7	0.928	36.7	1.072	Ssc.4410.1.S1_at	M	P	P	61.2	1.053	36.6	1.27	33.3	0.691
Ssc.25232.2.S1_a_at	A	P	P	31.3	0.875	69.1	1.25	53.9	0.972	Ssc.4943.1.A1_at	M	P	P	130.9	0.723	75.3	0.839	168.6	1.123
Ssc.25238.1.S1_at	A	P	P	0.8	0.053	22.2	0.952	20	0.855	Ssc.4959.1.A1_at	M	P	P	16.5	0.599	14.9	1.091	24.6	1.077
Ssc.25244.2.A1_at	A	P	P	8.7	0.393	37.3	1.09	41.2	1.2	Ssc.5357.2.S1_at	M	P	P	52	0.964	42.1	1.574	62.8	1.403
Ssc.25250.2.S1_at	A	P	P	16.5	0.498	56.5	1.105	47.8	0.932	Ssc.6139.3.S1_at	M	P	P	83.6	0.847	46.3	0.946	109.4	1.336
Ssc.25256.1.S1_at	A	P	P	14.4	0.523	44	1.034	29.9	0.701	Ssc.6524.2.S1_at	M	P	P	22.8	0.585	23.3	1.205	39.4	1.218
Ssc.25276.2.S1_at	A	P	P	5.6	0.128	74.7	1.108	62.4	0.923	Ssc.8045.1.A1_at	M	P	P	13.2	0.527	23.2	1.867	23	1.106
Ssc.25279.1.S1_at	A	P	P	3.2	0.0434	120.1	1.056	131.6	1.153	Ssc.9127.1.A1_at	M	P	P	24.1	1.066	25.9	2.312	17.5	0.934
Ssc.25301.1.S1_at	A	P	P	15.8	0.779	48.3	1.541	27	0.859	Ssc.9500.1.A1_at	M	P	P	44.8	1.061	20.1	0.961	18	0.514
Ssc.25314.2.S1_at	A	P	P	16.7	1.038	19.6	0.789	36.5	1.465	Ssc.9918.2.A1_at	M	P	P	37.3	1.035	22	1.232	19.2	0.642
Ssc.25382.1.S1_at	A	P	P	5.4	0.647	15.9	1.233	7.9	0.611	Ssc.9970.1.A1_at	M	P	P	287.2	0.888	166.4	1.038	303.5	1.131
Ssc.2539.1.S1_at	A	P	P	2.9	0.129	44.2	1.277	26.1	0.752	RPTR-Ssc-AF298789-2_s_at	P	P	P	12307	0.767	9424	1.185	10445	0.785
Ssc.25423.1.S1_at	A	P	P	36.3	0.832	97.8	1.452	78.9	1.168	Ssc.100.1.S1_at	P	P	P	113.4	0.893	61.9	0.983	107.2	1.017
Ssc.25468.1.S1_at	A	P	P	6.7	0.859	16.9	1.402	13.8	1.141	Ssc.10003.1.S1_at	P	P	P	636.5	1.019	310.5	1.003	516.2	0.997
Ssc.2552.1.A1_at	A	P	P	5.1	0.757	14.2	1.365	10.1	0.968	Ssc.10004.1.A1_at	P	P	P	50	0.663	41.1	1.099	32.4	0.518
Ssc.25553.1.S1_at	A	P	P	25.4	1.393	28.4	1.008	54.4	1.926	Ssc.10005.1.S1_at	P	P	P	96.3	0.95	37.8	0.752	88.3	1.05
Ssc.2557.1.S1_at	A	P	P	36	1.322	62.1	1.476	37.2	0.882	Ssc.10008.1.A1_at	P	P	P	85.2	1.006	42	1	69.7	0.992
Ssc.2567.1.S1_at	A	P	P	14.1	0.388	57.3	1.021	52.6	0.934	Ssc.10015.1.A1_at	P	P	P	584.8	1.152	190.1	0.756	416	0.988
Ssc.25739.1.S1_at	A	P	P	6.5	0.418	45.1	1.876	38.8	1.609	Ssc.10019.1.A1_at	P	P	P	79.9	1.049	26.9	0.712	48.8	0.772
Ssc.2576.1.A1_at	A	P	P	13	0.151	138.5	1.039	128.4	0.961	Ssc.1002.1.A1_at	P	P	P	1564	0.974	791.1	0.994	1680	1.261
Ssc.25773.1.S1_at	A	P	P	0.8	0.0456	25.5	0.94	27.9	1.025	Ssc.10022.1.A1_at	P	P	P	98.4	0.602	45.7	0.564	75.3	0.555
Ssc.25814.1.S1_at	A	P	P	20.3	0.776	53.2	1.317	43.1	1.064	Ssc.10023.1.A1_at	P	P	P	85.7	0.503	35.7	0.422	116.2	0.822
Ssc.25842.1.S1_at	A	P	P	22.1	0.615	44.5	0.802	50.6	0.909	Ssc.10025.3.S1_at	P	P	P	722.1	0.623	238.4	0.415	489.9	0.509
Ssc.25850.1.A1_at	A	P	P	10.1	1.089	20.2	1.41	25.2	1.754	Ssc.10026.1.A1_at	P	P	P	108.3	0.738	72.7	0.999	130.4	1.071
Ssc.25865.1.S1_at	A	P	P	7.5	1.08	30.1	2.806	9.9	0.92	Ssc.10029.1.S1_at	P	P	P	507.9	0.658	373.3	0.976	612.5	0.957
Ssc.25874.2.S1_at	A	P	P	13.9	0.819	28.4	1.084	25.4	0.966	Ssc.10031.1.A1_at	P	P	P	278.7	1.018	119.5	0.881	180.2	0.793
Ssc.25898.1.S1_at	A	P	P	39.2	0.94	91.1	1.415	143.9	2.228	Ssc.10033.1.A1_at	P	P	P	410.2	0.91	245.8	1.1	389	1.04
Ssc.25901.1.S1_at	A	P	P	9.2	0.752	24.2	1.28	22.8	1.203	Ssc.10036.1.A1_at	P	P	P	31.9	0.908	34.4	1.975	29.4	1.008
Ssc.25920.1.S1_at	A	P	P	5	0.155	32.4	0.651	56.1	1.124	Ssc.10037.1.A1_at	P	P	P	150.3	0.975	68.9	0.901	126.9	0.992
Ssc.25934.1.S1_at	A	P	P	11.3	0.445	29.6	0.756	43.4	1.104	Ssc.10040.1.S1_at	P	P	P	1146	1.014	512.9	0.916	924.2	0.986
Ssc.2595.1.S1_at	A	P	P	13.2	0.73	24.9	0.892	13	0.464	Ssc.10040.2.A1_at	P	P	P	61.4	1.058	45.3	1.574	43.7	0.907
Ssc.26014.1.S1_at	A	P	P	7.7	0.684	24.8	1.426	16.8	0.963	Ssc.10043.1.A1_at	P	P	P	38.1	1.057	23.1	1.293	21.1	0.706
Ssc.26043.1.S1_at	A	P	P	9.3	0.615	29.3	1.253	15.8	0.674	Ssc.10045.1.A1_s_at	P	P	P	111.6	1.044	42.6	0.804	70.5	0.795
Ssc.2605.1.A1_at	A	P	P	1.8	0.0876	37.3	1.175	34	1.068	Ssc.10047.1.A1_at	P	P	P	320	0.817	192.9	0.993	327.2	1.007
Ssc.26063.1.S1_at	A	P	P	3.8	0.281	34.2	1.636	29.5	1.407	Ssc.10048.1.S1_at	P	P	P	196.3	0.762	78	0.611	201.4	0.943
Ssc.26080.1.A1_at	A	P	P	18	0.958	37.1	1.278	30.8	1.058	Ssc.10049.1.A1_at	P	P	P	1171	0.93	651	1.044	888.6	0.851
Ssc.26110.1.S1_at	A	P	P	1.2	0.0154	121.3	1.005	125.9	1.04	Ssc.1005.1.S1_a_at	P	P	P	2373	0.935	1393	1.107	2092	0.994
Ssc.26113.2.S1_at	A	P	P	1.9	0.0618	46	0.969	34.8	0.731	Ssc.1005.1.S1_at	P	P	P	2578	1.004	1283	1.008	2019	0.948
Ssc.26129.1.S1_at	A	P	P	9.9	0.543	27.1	0.963	33	1.169	Ssc.1005.2.S1_at	P	P	P	5194	0.874	3477	1.18	4373	0.887
Ssc.26129.2.S1_at	A	P	P	19.6	0.683	48.6	1.096	59.3	1.334	Ssc.10051.1.A1_at	P	P	P	196.1	1.04	86.9	0.93	184.7	1.181
Ssc.26133.1.S1_at	A	P	P	14.5	1.066	13.8	0.657	17.9	0.849	Ssc.10051.2.A1_at	P	P	P	320.2	1.25	131.1	1.033	170.3	0.801
Ssc.26135.1.S1_at	A	P	P	20.7	0.214	214.2	1.432	123.8	0.825	Ssc.10053.1.A1_at	P	P	P	844.7	0.959	349.9	0.802	589.9	0.808
Ssc.26136.1.S1_at	A	P	P	16	0.254	70.3	0.723	100.3	1.028	Ssc.10054.1.S1_at	P	P	P	233.9	0.974	81.8	0.687	204.5	1.026
Ssc.26144.2.S1_at	A	P	P	10.5	0.3	51.1	0.944	63.4	1.168	Ssc.10055.1.A1_at	P	P	P	711.1	0.794	282.4	0.636	681.6	0.917
Ssc.26178.1.S1_at	A	P	P	9	0.525	22.5	0.85	25.1	0.945	Ssc.1006.1.S1_at	P	P	P	395.4	0.835	222.3	0.947	465.8	1.185
Ssc.26182.2.S1_at	A	P	P	25.3	0.312	148.6	1.187	162.2	1.292	Ssc.10062.1.A1_at	P	P	P	462.1	1.492	188.4	1.228	247.4	0.963
Ssc.26200.1.S1_at	A	P	P	13.7	1.151	24	1.305	23.7	1.285	Ssc.10063.2.A1_at	P	P	P	383.2	1.226	159.1	1.027	274	1.057
Ssc.26232.2.S1_at	A	P	P	17.7	0.53	54.5	1.056	40.1	0.775	Ssc.10064.2.A1_at	P	P	P	277.9	2.338	64.1	1.088	115.1	1.167
Ssc.26244.1.S1_at	A	P	P	6.8	0.177	44.6	0.753	47.6	0.801	Ssc.10065.1.S1_at	P	P	P	1014	0.95	515.7	0.975	907.4	1.025
Ssc.26245.1.S1_at	A	P	P	7.8	0.465	23.7	0.915	28.2	1.085	Ssc.10076.1.S1_at	P	P	P	146.3	1.141	55.3	0.871	119.3	1.122
Ssc.26245.2.S1_at	A	P	P	9.4	0.541	26.2	0.977	20.4	0.758	Ssc.1008.1.A1_at	P	P	P	479.7	1.545	202.8	1.318	292.8	1.137
Ssc.26248.1.A1_at	A	P	P	4.5	0.365	18.3	0.962	18.2	0.954	Ssc.10082.1.A1_at	P	P	P	229.8	1.171	98	1.008	161.5	0.992
Ssc.26250.1.S1_at	A	P	P	5.6	0.485	55.2	3.095	23.3	1.303	Ssc.10083.1.A1_at	P	P	P	61.5	1.746	13.9	0.796	27.5	0.941
Ssc.26270.1.S1_at	A	P	P	7.7	0.555	29.4	1.371	18.9	0.879	Ssc.10085.1.A1_at	P	P	P	635.5	1.018	250.8	0.811	508.4	0.982
Ssc.26276.1.S1_at	A	P	P	23.4	0.593	112.2	1.84	27.6	0.451	Ssc.10086.1.S1_at	P	P	P	157.5	1.294	67.5	1.119	88.9	0.881
Ssc.26303.1.A1_at	A	P	P	35.2	1.165	53.3	1.142	45.7	0.976	Ssc.10088.1.A1_at	P	P	P	187	1.167	101.7	1.281	110.7	0.833
Ssc.26317.1.S1_at	A	P	P	3	0.103	43.8	0.976	46.1	1.024	Ssc.10089.1.S1_at	P	P	P	87.6	1.055	29.2	0.709	76.4	1.109
Ssc.26326.1.S1_at	A	P	P	0.2	0.0128	18	0.744	13	0.535	Ssc.10089.2.S1_at	P	P	P	107	1.261	57.9	1.376	71.1	1.01
Ssc.26329.1.S1_at	A	P	P	29.9	0.606	119.1	1.561	129.2	1.689	Ssc.1009.1.A1_at	P	P	P	10556	0.769	9077	1.334	11039	0.97
Ssc.26335.1.S1_at	A	P	P	7.6	0.71	18.3	1.107	30.3	1.827	Ssc.10091.1.S1_at	P	P	P	409	1.034	172.5	0.88	317.2	0.966
Ssc.26347.1.A1_at	A	P	P	19.9	0.457	65.9	0.98	89.5	1.327	Ssc.10096.2.A1_at	P	P	P	1064	1.135	313.6	0.675	871.1	1.121
Ssc.26363.2.S1_at	A	P	P	1.4	0.097	34.4	1.542	18.8	0.84	Ssc.10098.1.A1_at	P	P	P	138.3	0.963	68.8	0.966	143.3	1.203
Ssc.26366.1.S1_a_at	A	P	P	12	1.073	13.5	0.781	20.2	1.166	Ssc.10099.1.S1_at	P	P	P	688.4	1.133	275.3	0.914	473.5	0.939
Ssc.26394.1.A1_at	A	P	P	27.6	0.451	96.3	1.019	96.6	1.019	Ssc.101.1.S1_at	P	P	P	44.9	0.526	31.3	0.74	87.2	1.233
Ssc.26402.1.S1_at	A	P	P	18.9	0.548	56	1.052	79.2	1.483	Ssc.1010.1.A1_at	P	P	P	297.7	0.775	200.9	1.055	301.2	0.945
Ssc.26420.1.A1_at	A	P	P	12.8	0.742	26.6	0.998	22.5	0.841	Ssc.10102.1.A1_at	P	P	P	22.8	0.664	21	1.234	29.4	1.033
Ssc.26424.1.S1_at	A	P	P	1.1	0.0259	51	0.778	63.5	0.966	Ssc.10107.1.S1_at	P	P	P	259.1	0.88	145.6	0.998	216.2	0.885
Ssc.2643.1.S1_at	A	P	P	25.8	0.826	44	0.912	50.5	1.044	Ssc.10108.1.A1_at	P	P	P	179.1	1.043	109.3	1.284	136.3	0.957
Ssc.26446.2.S1_a_at	A	P	P	4.5	0.553	13.1	1.043	11.8	0.937	Ssc.1011.1.S1_at	P	P	P	1094	0.795	674.7	0.99	1152	1.01
Ssc.2645.1.A1_at	A	P	P	18.6	1.386	26.5	1.278	22.7	1.092	Ssc.10110.1.A1_at	P	P	P	334.7	1.125	102.5	0.695	208.6	0.845
Ssc.26452.1.S1_at	A	P	P	20.9	0.928	37.9	1.09	37.4	1.072	Ssc.10112.1.A1_at	P	P	P	920.8	1.229	320.3	0.862	614.5	0.989
Ssc.26454.1.S1_at	A	P	P	26.5	1.106	33.1	0.894	46.4	1.25	Ssc.10115.2.S1_at	P	P	P	299	1.04	147.8	1.037	307.5	1.289
Ssc.26460.1.A1_at	A	P	P	25.2	1.018	46.3	1.211	35.2	0.918	Ssc.10115.3.S1_a_at	P	P	P	546.5	0.973	285.8	1.027	582.6	1.251
Ssc.26475.1.S1_at	A	P	P	7.8	0.534	14.3	0.634	34.2	1.513	Ssc.1012.1.S1_at	P	P	P	1225	0.999	809.1	1.331	1018	1.001
Ssc.26484.1.A1_at	A	P	P	22.8	0.963	37.9	1.037	33.3	0.908	Ssc.1012.2.S1_at	P	P	P	216.4	1.062	141.7	1.403	165.3	0.978
Ssc.26487.1.A1_at	A	P	P	8.5	0.703	22.6	1.21	18.2	0.971	Ssc.10124.1.A1_at	P	P	P	69.7	0.781	42.9	0.97	65.7	0.888
Ssc.26496.1.A1_at	A	P	P	40.1	0.951	73.8	1.134	101.1	1.548	Ssc.10129.1.S1_at	P	P	P	239	0.915	127.7	0.987	218.2	1.007
Ssc.26506.1.A1_at	A	P	P	14	0.94	24	1.043	37	1.604	Ssc.1013.1.A1_at	P	P	P	1698	0.711	1696	1.432	2077	1.048
Ssc.26509.1.A1_at	A	P	P	18.8	1.063	24.7	0.904	28.3	1.033	Ssc.10131.1.A1_at	P	P	P	37.2	0.603	14.2	0.465	17.2	0.336
Ssc.26527.1.A1_at	A	P	P	2.4	0.162	19.9	0.872	26.4	1.154	Ssc.10132.1.S1_at	P	P	P	1979	1.209	1024	1.262	1604	1.181
Ssc.26546.1.S1_at	A	P	P	31.4	0.836	76.7	1.322	62.8	1.079	Ssc.10133.1.A1_at	P	P	P	1012	0.8	717.1	1.142	1069	1.017
Ssc.26554.1.A1_at	A	P	P	14.9	1.476	26.4	1.693	14.2	0.908	Ssc.1014.1.S1_at	P	P	P	2100	0.788	1761	1.332	2496	1.128
Ssc.26557.1.A1_at	A	P	P	19.7	0.817	60.5	1.625	36.8	0.985	Ssc.10142.1.A1_at	P	P	P	58.4	1.337	20.4	0.943	61	1.684
Ssc.26559.1.A1_at	A	P	P	6.3	0.413	52.6	2.23	45.6	1.927	Ssc.10143.1.A1_at	P	P	P	100.9	0.887	27.5	0.487	94.3	0.999
Ssc.26590.2.S1_a_at	A	P	P	12.2	0.371	57.7	1.137	47.5	0.933	Ssc.10145.1.S1_at	P	P	P	563.3	0.871	308.6	0.963	511.3	0.953
Ssc.26594.1.S1_at	A	P	P	8.1	0.421	18.8	0.633	25.7	0.863	Ssc.10145.2.A1_at	P	P	P	122.4	0.969	55.1	0.88	109	1.04
Ssc.26606.2.S1_at	A	P	P	2.4	0.176	29.3	1.395	18.4	0.873	Ssc.10147.1.S1_at	P	P	P	245.7	0.627	202.1	1.041	317.9	0.978
Ssc.26607.2.S1_at	A	P	P	20	0.545	50.2	0.885	97.8	1.719	Ssc.10148.1.S1_at	P	P	P	650.4	1.011	320.9	1.007	761.1	1.426
Ssc.26623.1.S1_at	A	P	P	8.1	0.73	15.1	0.881	14.5	0.844	Ssc.1015.1.S1_at	P	P	P	3747	1.032	1727	0.96	3066	1.018
Ssc.26624.1.S1_at	A	P	P	19.5	1.011	28.4	0.954	37.7	1.262	Ssc.10150.1.S1_at	P	P	P	4457	0.89	2662	1.073	3853	0.927
Ssc.26626.1.S1_at	A	P	P	8.8	0.166	83.9	1.022	118.1	1.434	Ssc.10151.1.A1_at	P	P	P	281.9	0.935	174.2	1.166	266.2	1.065
Ssc.26627.1.A1_at	A	P	P	44.5	0.782	232.6	2.645	258.7	2.933	Ssc.10151.2.S1_s_at	P	P	P	84.7	0.987	51.4	1.208	77.5	1.089
Ssc.2663.1.S1_at	A	P	P	43	0.95	60.7	0.868	76.2	1.086	Ssc.10155.1.S1_at	P	P	P	238.3	0.905	145	1.111	191.3	0.876
Ssc.2663.2.S1_a_at	A	P	P	14.2	0.405	67.2	1.241	47.6	0.877	Ssc.1016.1.A1_at	P	P	P	42.5	1.145	18.7	1.016	30.1	0.977
Ssc.26633.1.A1_at	A	P	P	8.9	0.861	17.8	1.115	16.3	1.018	Ssc.10160.1.A1_at	P	P	P	3007	1.946	871.4	1.138	2339	1.825
Ssc.26646.1.S1_at	A	P	P	9	0.33	49.1	1.165	37.1	0.877	Ssc.10168.1.A1_at	P	P	P	100.8	1.116	52.9	1.182	59.7	0.797
Ssc.26651.1.S1_at	A	P	P	7.6	0.288	34.6	0.847	53.6	1.309	Ssc.10169.1.A1_at	P	P	P	216.3	0.92	111.6	0.957	221.5	1.135
Ssc.26670.1.S1_at	A	P	P	25	0.804	48.7	1.014	33.9	0.703	Ssc.1017.1.S1_at	P	P	P	126.4	1.526	38.2	0.93	73.5	1.07
Ssc.26680.1.A1_at	A	P	P	7.1	0.763	13.3	0.925	15.5	1.075	Ssc.10175.1.S1_at	P	P	P	137.5	1.012	58	0.861	112	0.993
Ssc.26686.2.S1_at	A	P	P	33	0.857	57.2	0.961	64.1	1.074	Ssc.1018.1.S1_at	P	P	P	2630	1.026	1186	0.934	2070	0.974
Ssc.26691.1.S1_at	A	P	P	10.7	1.012	17	1.04	16.2	0.988	Ssc.10180.1.S1_at	P	P	P	224.2	0.708	160.9	1.025	230.4	0.877
Ssc.26695.1.S1_at	A	P	P	13.9	0.259	73.7	0.888	84.1	1.01	Ssc.10184.1.S1_at	P	P	P	196.8	1.022	62.7	0.657	171.6	1.074
Ssc.26708.1.S1_at	A	P	P	3.3	0.404	13.3	1.053	12	0.947	Ssc.10185.2.A1_at	P	P	P	82.8	0.886	33.6	0.725	78.8	1.016
Ssc.26747.1.A1_at	A	P	P	5.3	0.452	21.3	1.177	14.8	0.815	Ssc.1019.1.S1_at	P	P	P	144.6	0.969	38.2	0.517	127.6	1.031
Ssc.26783.1.S1_at	A	P	P	11	0.467	45.1	1.239	55.1	1.509	Ssc.1019.2.S1_at	P	P	P	209.4	1.006	123.5	1.197	171.7	0.994
Ssc.26789.1.S1_at	A	P	P	3.2	0.0777	62.9	0.989	67.3	1.055	Ssc.10191.1.A1_at	P	P	P	72	1.01	40.5	1.146	58.6	0.99
Ssc.26798.1.S1_at	A	P	P	15.3	0.931	34.7	1.367	17.8	0.699	Ssc.10193.1.A1_at	P	P	P	189.6	1.069	81.9	0.931	185.3	1.259
Ssc.26802.1.S1_at	A	P	P	13.3	0.596	41.1	1.192	23.7	0.685	Ssc.10194.1.A1_at	P	P	P	46	0.802	21.9	0.77	39.5	0.83
Ssc.26840.2.S1_at	A	P	P	9.4	0.18	99.4	1.234	103.2	1.277	Ssc.10198.1.A1_at	P	P	P	524	0.785	242.9	0.734	579.9	1.047
Ssc.26841.1.A1_at	A	P	P	1.2	0.0404	45.5	0.991	48.6	1.056	Ssc.10199.2.S1_a_at	P	P	P	286.4	0.964	195.8	1.33	310	1.258
Ssc.26846.1.S1_at	A	P	P	19.7	0.292	98	0.939	110.5	1.056	Ssc.10199.3.S1_at	P	P	P	215.2	1.441	66.7	0.901	160.1	1.293
Ssc.26864.1.A1_at	A	P	P	34.1	2.728	15.4	0.798	26.1	1.348	Ssc.102.1.S1_at	P	P	P	154	0.883	87.3	1.01	170.2	1.177
Ssc.26892.2.A1_a_at	A	P	P	4.4	0.126	50.4	0.937	57.4	1.063	Ssc.1020.1.S1_at	P	P	P	722.4	1.112	261.9	0.813	509.6	0.946
Ssc.26895.1.A1_at	A	P	P	9.4	0.389	46.7	1.251	40.2	1.074	Ssc.10203.1.S1_at	P	P	P	310.5	1.349	101.8	0.893	225.3	1.18
Ssc.26899.1.A1_at	A	P	P	11.5	0.706	18.4	0.731	51.9	2.055	Ssc.10204.1.A1_at	P	P	P	129.7	0.978	38.6	0.587	112.5	1.022
Ssc.2691.1.A1_at	A	P	P	14	1.075	18.6	0.925	31	1.537	Ssc.10207.1.A1_at	P	P	P	125.5	1.005	55.6	0.899	103	0.995
Ssc.26912.1.S1_at	A	P	P	15.5	1.633	14.2	0.969	17	1.156	Ssc.10208.1.A1_s_at	P	P	P	471.6	1.053	183.3	0.825	247.8	0.667
Ssc.26925.1.S1_at	A	P	P	17.1	1.132	27.5	1.179	20.3	0.868	Ssc.10211.1.S1_at	P	P	P	181.6	0.826	155.5	1.426	145.6	0.798
Ssc.26955.1.S1_at	A	P	P	44.4	0.964	63.4	0.891	73.9	1.036	Ssc.10218.1.S1_at	P	P	P	154.5	1.086	59.1	0.838	107.8	0.914
Ssc.26964.1.A1_at	A	P	P	7.3	0.925	17.7	1.452	12	0.981	Ssc.1022.1.A1_at	P	P	P	174.6	0.812	98.6	0.926	191.5	1.074
Ssc.2699.2.S1_at	A	P	P	4.7	0.261	28.8	1.035	43.7	1.566	Ssc.10221.2.A1_at	P	P	P	91.7	1.053	45.5	1.054	68.4	0.947
Ssc.27023.1.S1_at	A	P	P	12.6	0.477	30.5	0.748	40.7	0.995	Ssc.10224.1.A1_at	P	P	P	159.7	1.22	57.4	0.884	121.2	1.116
Ssc.27041.1.A1_at	A	P	P	8.7	0.74	10.7	0.59	19.6	1.077	Ssc.10226.1.A3_at	P	P	P	1169	0.733	495.6	0.627	905.9	0.685
Ssc.27048.1.A1_at	A	P	P	6.7	0.412	28.8	1.146	56.3	2.234	Ssc.1023.1.S1_at	P	P	P	139.4	1.061	52.2	0.802	120.8	1.108
Ssc.27086.1.S1_at	A	P	P	8.1	0.131	96.2	1.008	119.5	1.248	Ssc.10231.1.A1_at	P	P	P	308.5	0.852	198	1.103	337.9	1.125
Ssc.2709.1.S1_at	A	P	P	2.1	0.125	26.9	1.039	19.3	0.743	Ssc.10232.1.A1_at	P	P	P	772.6	1.123	278	0.815	522	0.915
Ssc.27090.1.A1_at	A	P	P	7.5	0.576	25.5	1.268	24.9	1.235	Ssc.10237.1.S1_at	P	P	P	89.9	1.43	34.6	1.11	60.6	1.162
Ssc.27097.1.A1_at	A	P	P	6.6	0.409	25.7	1.032	24.2	0.968	Ssc.10238.1.A1_at	P	P	P	53.2	0.996	92.5	3.493	60.8	1.372
Ssc.27103.1.A1_at	A	P	P	7	0.41	25.7	0.975	19.8	0.749	Ssc.1024.1.S1_at	P	P	P	68	0.834	31.3	0.775	78.8	1.166
Ssc.27131.1.A1_at	A	P	P	21.1	1.004	39.8	1.226	45.4	1.394	Ssc.10244.2.S1_at	P	P	P	83.8	1.038	51.5	1.287	78.7	1.175
Ssc.27145.1.A1_at	A	P	P	8.1	0.44	25.9	0.912	38.5	1.351	Ssc.10245.2.A1_a_at	P	P	P	1136	1.678	353	1.052	532.6	0.948
Ssc.27199.1.S1_at	A	P	P	32.8	0.881	52.2	0.908	63	1.092	Ssc.10247.1.S1_at	P	P	P	605.3	1.058	267.3	0.942	431.2	0.908
Ssc.27219.1.S1_at	A	P	P	2	0.034	88.3	0.971	68.8	0.755	Ssc.10247.2.A1_at	P	P	P	93.7	0.747	63.4	1.02	102	0.98
Ssc.27220.1.S1_at	A	P	P	15.4	1.066	27.5	1.233	18.6	0.831	Ssc.1025.1.S1_at	P	P	P	363.4	0.896	187	0.93	318.3	0.946
Ssc.27226.2.A1_at	A	P	P	10.4	0.463	30.2	0.87	42.5	1.22	Ssc.10250.1.A1_at	P	P	P	1285	1.05	595.4	0.982	1034	1.018
Ssc.27228.2.S1_at	A	P	P	14.9	0.167	128.4	0.929	163.2	1.177	Ssc.10254.2.A1_a_at	P	P	P	135.3	0.681	106.7	1.083	176.2	1.069
Ssc.27230.1.A1_at	A	P	P	6.8	1.004	30.1	2.878	15.7	1.497	Ssc.10256.1.A1_at	P	P	P	257.3	0.868	130	0.885	212.7	0.865
Ssc.27237.2.S1_a_at	A	P	P	4.4	0.0853	81.1	1.018	78.5	0.982	Ssc.1026.1.S1_at	P	P	P	279.7	0.854	126.8	0.781	184.8	0.68
Ssc.27291.1.S1_at	A	P	P	1.2	0.0518	35.3	0.987	49.8	1.388	Ssc.1026.2.S1_at	P	P	P	145.4	0.83	81.5	0.938	153.7	1.057
Ssc.27296.1.S1_at	A	P	P	11.3	0.157	104.7	0.941	100.3	0.899	Ssc.10260.1.A1_at	P	P	P	1312	1.331	432.4	0.885	829.9	1.015
Ssc.27312.2.S1_at	A	P	P	16.4	0.358	58.4	0.826	62.8	0.886	Ssc.10263.1.A1_at	P	P	P	101	1.039	22.2	0.461	87.8	1.088
Ssc.27317.2.S1_a_at	A	P	P	28.6	0.441	122.9	1.228	129.3	1.288	Ssc.1027.1.S1_at	P	P	P	1181	1.077	599.7	1.103	834.8	0.918
Ssc.27321.2.S1_at	A	P	P	16.3	0.892	36.2	1.282	31.4	1.108	Ssc.10270.1.S1_at	P	P	P	823.7	0.934	444.4	1.017	753.9	1.031
Ssc.27333.1.A1_at	A	P	P	7.9	1.062	16	1.393	10.8	0.938	Ssc.10276.1.A1_at	P	P	P	1038	1.48	334.8	0.963	754.6	1.297
Ssc.27341.2.A1_at	A	P	P	8.4	0.373	25.4	0.73	49.4	1.415	Ssc.1028.1.S1_at	P	P	P	252.3	1.026	147.1	1.207	198.6	0.974
Ssc.27353.1.A1_at	A	P	P	25.8	0.85	55.6	1.186	36.3	0.772	Ssc.10282.1.S1_at	P	P	P	421.5	1.105	166.2	0.879	281.9	0.891
Ssc.27359.1.S1_at	A	P	P	14.5	0.852	27.2	1.034	27.8	1.054	Ssc.10283.1.S1_at	P	P	P	209.3	0.905	109.3	0.953	200.8	1.047
Ssc.2736.1.A1_at	A	P	P	9.4	0.567	35	1.366	17	0.662	Ssc.1029.1.S1_at	P	P	P	490.3	1.081	193	0.859	362.1	0.963
Ssc.27365.1.S1_at	A	P	P	7.7	0.331	33.8	0.942	38.1	1.058	Ssc.10291.1.S1_at	P	P	P	144.8	0.957	78.2	1.043	136.1	1.084
Ssc.27366.1.S1_at	A	P	P	0.6	0.0356	21.8	0.838	23.8	0.912	Ssc.10292.1.S1_at	P	P	P	41.3	1.042	16.2	0.824	36.7	1.116
Ssc.27370.1.S1_at	A	P	P	9.3	0.817	19.8	1.126	25.3	1.434	Ssc.10295.1.A1_at	P	P	P	569.7	1.07	250.9	0.951	500.4	1.133
Ssc.27376.1.A1_at	A	P	P	14.6	0.752	45	1.502	37.5	1.248	Ssc.10297.1.S1_at	P	P	P	429.1	1.031	199.7	0.969	357.4	1.036
Ssc.27410.1.S1_at	A	P	P	4.1	0.321	21.4	1.085	18.1	0.915	Ssc.10297.3.S1_a_at	P	P	P	264.2	1.098	132.9	1.115	224.5	1.125
Ssc.27417.3.S1_a_at	A	P	P	12.9	0.47	32.5	0.767	52.9	1.244	Ssc.10298.1.A1_at	P	P	P	112.1	0.793	76	1.085	107.2	0.915
Ssc.27451.2.S1_at	A	P	P	0.4	0.0299	22.6	1.093	18.8	0.907	Ssc.10299.1.A1_at	P	P	P	2786	0.974	1455	1.026	2307	0.972
Ssc.27454.3.S1_a_at	A	P	P	0.4	0.0163	40.4	1.065	31.9	0.839	Ssc.10299.2.S1_at	P	P	P	473	0.899	253.1	0.971	469.2	1.076
Ssc.27458.1.A1_at	A	P	P	10.9	0.414	36.4	0.896	42.5	1.043	Ssc.1030.1.S1_at	P	P	P	1410	0.755	1011	1.093	1405	0.907
Ssc.27470.1.S1_at	A	P	P	12.6	0.616	35.8	1.134	36.1	1.14	Ssc.10300.1.S1_at	P	P	P	161.6	1.791	64.1	1.433	74.6	0.997
Ssc.27493.1.S1_at	A	P	P	10.8	0.527	28.8	0.91	46.7	1.471	Ssc.10303.1.A1_at	P	P	P	375.2	1.029	172.4	0.954	293.7	0.971
Ssc.27497.1.A1_at	A	P	P	15.8	0.975	16	0.639	40.9	1.629	Ssc.10308.1.A1_at	P	P	P	463.4	1.034	206.6	0.93	312.2	0.84
Ssc.27498.1.S1_at	A	P	P	30.9	0.417	116.1	1.013	162.3	1.412	Ssc.1031.1.S1_at	P	P	P	768.9	0.808	561.8	1.192	476.1	0.603
Ssc.27501.1.S1_at	A	P	P	35	0.862	53.2	0.848	75.7	1.203	Ssc.10311.1.A1_at	P	P	P	163.6	1.006	80.9	1.004	134.3	0.996
Ssc.27510.1.S1_at	A	P	P	11	1.155	15	1.02	23.9	1.62	Ssc.10311.2.A1_at	P	P	P	376.3	1.025	177.4	0.975	390.5	1.282
Ssc.27512.1.A1_at	A	P	P	35.6	1.046	50.2	0.954	92.1	1.746	Ssc.10316.1.S1_at	P	P	P	2893	1.636	1055	1.204	1979	1.349
Ssc.27513.1.A1_at	A	P	P	18.6	0.981	42.5	1.451	28	0.953	Ssc.10317.1.A1_at	P	P	P	300	0.932	205.5	1.288	285.5	1.069
Ssc.27521.2.S1_at	A	P	P	11.6	0.963	25.6	1.376	16.8	0.9	Ssc.10319.1.A1_at	P	P	P	81.5	2.723	19	1.281	22.6	0.91
Ssc.27524.1.S1_at	A	P	P	11.6	0.694	23.8	0.922	32.9	1.271	Ssc.10320.1.A1_at	P	P	P	80.3	1.115	34.4	0.964	32.8	0.549
Ssc.27539.2.A1_a_at	A	P	P	12.9	0.305	89.8	1.376	63.8	0.975	Ssc.10323.1.A1_at	P	P	P	43.8	0.98	13.7	0.618	54	1.456
Ssc.27541.1.S1_at	A	P	P	10.6	0.421	36.2	0.931	63.4	1.625	Ssc.10324.1.A1_at	P	P	P	329.2	0.866	229.4	1.217	306.5	0.972
Ssc.27557.1.S1_at	A	P	P	16.6	0.436	99	1.684	45.9	0.778	Ssc.10326.1.A1_at	P	P	P	115.8	1.005	83	1.453	108.5	1.135
Ssc.27565.1.S1_at	A	P	P	7	0.285	38	1.003	39.1	1.029	Ssc.10327.1.A1_at	P	P	P	31.6	0.851	24.9	1.352	24.2	0.785
Ssc.27567.1.S1_at	A	P	P	4.8	0.195	37	0.975	26.1	0.686	Ssc.10329.1.S1_at	P	P	P	90.2	0.723	62.1	1.005	73	0.706
Ssc.27573.1.S1_at	A	P	P	3.1	0.153	43	1.377	45.3	1.446	Ssc.10333.1.A1_at	P	P	P	424.5	1.182	155.7	0.875	317.7	1.066
Ssc.27585.1.S1_at	A	P	P	50.5	1.024	55.4	0.728	74.5	0.976	Ssc.10336.1.S1_at	P	P	P	2345	0.876	1491	1.124	1880	0.847
Ssc.27592.1.S1_at	A	P	P	26.3	1.184	38	1.108	40.6	1.18	Ssc.10338.1.A1_at	P	P	P	1113	0.955	604.1	1.045	770.8	0.797
Ssc.27596.1.S1_at	A	P	P	5	0.253	26.4	0.864	21.4	0.698	Ssc.10339.1.A1_at	P	P	P	47.7	1.237	18.8	0.984	32.5	1.016
Ssc.27601.1.S1_at	A	P	P	14.9	0.549	62.6	1.492	66.1	1.571	Ssc.1034.1.A1_at	P	P	P	305.4	0.985	148.5	0.966	261	1.015
Ssc.27606.1.S1_at	A	P	P	14.1	0.975	21.7	0.971	27.6	1.232	Ssc.10341.1.S1_at	P	P	P	100.4	1.029	47.1	0.974	83.1	1.026
Ssc.27634.1.S1_at	A	P	P	19	0.433	59.3	0.876	84.3	1.241	Ssc.10346.1.A1_at	P	P	P	144.8	1.012	90.2	1.271	127.4	1.073
Ssc.27634.2.S1_at	A	P	P	40.4	0.456	116.3	0.849	123.4	0.898	Ssc.10347.1.S1_at	P	P	P	1608	0.771	1121	1.085	1583	0.915
Ssc.2768.1.S1_at	A	P	P	23.5	0.856	67.2	1.585	56.3	1.324	Ssc.10348.1.A1_at	P	P	P	116.5	0.991	28.2	0.484	73.6	0.755
Ssc.27727.2.S1_a_at	A	P	P	4.7	0.0872	57.4	0.69	33.1	0.397	Ssc.10349.1.S1_at	P	P	P	142.1	1.046	48.8	0.725	108.3	0.961
Ssc.27738.1.S1_at	A	P	P	9.5	1.47	6.4	0.641	6.8	0.679	Ssc.1035.1.S1_at	P	P	P	559.4	0.757	342.3	0.934	695.1	1.133
Ssc.27747.1.S1_at	A	P	P	6.7	0.471	34	1.548	21.1	0.958	Ssc.10351.1.A1_at	P	P	P	213.6	1.109	85	0.891	153.2	0.959
Ssc.27790.1.A1_at	A	P	P	49.7	0.913	82.3	0.979	86.1	1.021	Ssc.10359.1.S1_at	P	P	P	439.9	1.21	234.5	1.301	401	1.33
Ssc.27845.1.S1_at	A	P	P	10.2	1.307	15.2	1.261	6.3	0.521	Ssc.10360.1.S1_at	P	P	P	643.8	1.029	308.7	0.995	521.8	1.005
Ssc.27850.1.S1_at	A	P	P	5.4	0.0807	76.1	0.736	60.8	0.587	Ssc.1037.1.S1_at	P	P	P	8287	0.77	6464	1.212	8053	0.902
Ssc.27890.2.S1_at	A	P	P	13.8	0.452	65.6	1.392	50.8	1.074	Ssc.10373.1.S1_at	P	P	P	376	1.039	141.5	0.789	289.9	0.966
Ssc.27893.2.S1_a_at	A	P	P	10.8	0.792	28.3	1.344	20	0.947	Ssc.10386.1.S1_at	P	P	P	144.9	0.946	55.6	0.732	138.9	1.093
Ssc.27900.1.S1_at	A	P	P	16	0.627	34.1	0.865	35.8	0.905	Ssc.10388.1.S1_a_at	P	P	P	92.8	1.09	38.4	0.91	79	1.119
Ssc.27956.1.S1_at	A	P	P	13.3	1.09	22.4	1.188	35	1.851	Ssc.10388.2.S1_at	P	P	P	181.2	0.94	104.7	1.096	158.9	0.994
Ssc.27986.1.A1_at	A	P	P	13.5	0.543	34.8	0.905	42.2	1.095	Ssc.10392.1.A1_at	P	P	P	2790	1.031	1450	1.082	2415	1.076
Ssc.27988.1.A1_at	A	P	P	11.8	0.919	26.1	1.317	20.6	1.036	Ssc.10393.2.A1_at	P	P	P	265.9	1.093	133.6	1.108	157	0.778
Ssc.28042.1.A1_at	A	P	P	9.5	0.634	29.5	1.275	21.3	0.918	Ssc.10394.1.A1_at	P	P	P	151.3	0.777	117.8	1.22	177.4	1.098
Ssc.28049.1.A1_at	A	P	P	6.6	0.598	19.3	1.133	17.5	1.024	Ssc.10395.1.A1_at	P	P	P	627.7	0.752	489.1	1.182	659.8	0.953
Ssc.28091.1.A1_at	A	P	P	10	1.024	19.5	1.293	14	0.925	Ssc.104.1.S1_at	P	P	P	623.2	0.923	335.9	1.003	492	0.878
Ssc.2813.2.S1_at	A	P	P	6.3	0.155	47.7	0.762	66	1.051	Ssc.10401.1.A1_at	P	P	P	131.8	1.013	63.6	0.987	88.6	0.821
Ssc.2824.1.S1_at	A	P	P	15.8	0.63	20.6	0.532	39.9	1.028	Ssc.10408.1.S1_at	P	P	P	167.6	1.472	45.6	0.808	129.5	1.371
Ssc.28240.1.S1_at	A	P	P	7.6	0.495	20.7	0.873	24.5	1.031	Ssc.10409.1.S1_at	P	P	P	187.2	1.163	63.2	0.792	152.8	1.144
Ssc.28272.1.A1_at	A	P	P	10.8	0.263	47.1	0.743	66.2	1.041	Ssc.10410.1.A1_at	P	P	P	33.2	0.991	27.1	1.632	31	1.115
Ssc.28306.1.A1_at	A	P	P	3.8	0.156	41.8	1.113	20.9	0.555	Ssc.10413.1.A1_at	P	P	P	303.7	0.937	222.8	1.387	217.2	0.808
Ssc.28312.1.A1_at	A	P	P	26.9	0.525	72.2	0.912	81.1	1.021	Ssc.10416.1.S1_at	P	P	P	261.6	0.985	116.1	0.882	223.5	1.015
Ssc.28314.1.S1_at	A	P	P	1.8	0.127	24.4	1.111	21.7	0.985	Ssc.10419.1.A1_at	P	P	P	930.1	1.023	571.3	1.267	795.5	1.054
Ssc.28324.1.S1_at	A	P	P	4.7	0.155	52	1.11	69.9	1.488	Ssc.1042.1.A1_at	P	P	P	468.4	1.155	213.9	1.064	428.2	1.273
Ssc.28324.2.S1_a_at	A	P	P	13.4	0.36	64	1.115	109.3	1.898	Ssc.10426.1.S1_at	P	P	P	534	0.884	262.5	0.877	543.7	1.085
Ssc.28324.2.S1_at	A	P	P	12.8	0.592	38.4	1.149	53.9	1.608	Ssc.10427.1.S1_at	P	P	P	345.7	1.002	150.4	0.879	295	1.03
Ssc.28354.1.A1_at	A	P	P	5.5	0.615	21.9	1.586	32.9	2.376	Ssc.10428.1.S1_a_at	P	P	P	119.3	0.851	79.8	1.149	152.3	1.31
Ssc.28368.1.A1_at	A	P	P	26.2	0.844	48.6	1.013	56.8	1.181	Ssc.10430.1.A1_at	P	P	P	33.4	0.836	10.7	0.54	25.2	0.76
Ssc.28431.1.A1_at	A	P	P	68.3	0.88	133.8	1.117	118.2	0.983	Ssc.10434.1.S1_at	P	P	P	215.9	1.381	88.6	1.144	153.6	1.185
Ssc.28455.1.A1_at	A	P	P	10.3	0.499	26.2	0.821	50.3	1.572	Ssc.10435.1.A1_at	P	P	P	1139	1.582	321.8	0.902	574.9	0.963
Ssc.28505.2.S1_at	A	P	P	36.2	1.136	45.7	0.928	40	0.81	Ssc.10437.1.A1_at	P	P	P	3508	1.211	2121	1.478	2644	1.101
Ssc.2851.1.S1_at	A	P	P	17	0.471	55.3	0.992	62	1.109	Ssc.10439.1.S1_at	P	P	P	104.6	1.901	99.6	3.652	49.4	1.082
Ssc.28620.1.S1_at	A	P	P	21.3	0.577	42.5	0.745	78.1	1.365	Ssc.1045.1.A1_at	P	P	P	715.6	1.006	338	0.959	607.4	1.029
Ssc.28873.1.A1_at	A	P	P	6.4	0.618	14.1	0.881	6.2	0.386	Ssc.10451.1.S1_at	P	P	P	554.2	1.036	303.6	1.146	527.5	1.189
Ssc.2888.1.A1_at	A	P	P	26	0.84	52.1	1.089	45.3	0.944	Ssc.10453.1.S1_at	P	P	P	1370	0.348	588.9	0.302	1073	0.328
Ssc.28906.1.S1_at	A	P	P	1.2	0.132	67.2	4.778	48.3	3.424	Ssc.10454.1.A1_at	P	P	P	760.2	1.061	344.9	0.971	561.7	0.945
Ssc.28915.1.S1_at	A	P	P	48	0.711	81.9	0.786	95.8	0.916	Ssc.1046.1.A1_at	P	P	P	181.6	0.969	100.8	1.086	168	1.081
Ssc.28922.1.S1_at	A	P	P	13	0.594	36.5	1.08	31.2	0.92	Ssc.10464.1.A1_at	P	P	P	180.4	2.298	29.8	0.766	63.6	0.977
Ssc.28945.3.S1_at	A	P	P	11.4	0.212	85.2	1.028	124.7	1.5	Ssc.10466.1.A1_at	P	P	P	82.8	1.412	28.5	0.98	49.6	1.02
Ssc.28995.1.S1_a_at	A	P	P	3.3	0.171	28.6	0.96	31.1	1.04	Ssc.10468.1.A1_at	P	P	P	92.5	1.003	55.5	1.215	76.2	0.997
Ssc.29011.1.S1_at	A	P	P	4.7	0.2	58.2	1.6	48.8	1.337	Ssc.10471.1.A1_at	P	P	P	20.3	0.937	26.9	2.505	19.1	1.063
Ssc.29019.1.S1_at	A	P	P	31.7	0.781	73.2	1.167	78	1.24	Ssc.10473.1.A1_at	P	P	P	652.6	1.118	403.7	1.395	427.1	0.882
Ssc.29035.1.S1_at	A	P	P	12.6	0.622	28.2	0.901	34.5	1.099	Ssc.1048.1.S1_at	P	P	P	225.9	0.855	113.6	0.868	205.1	0.936
Ssc.29036.1.S1_at	A	P	P	13.2	0.37	58.7	1.064	75.2	1.359	Ssc.10483.1.S1_at	P	P	P	147.7	0.921	81.5	1.025	106.4	0.8
Ssc.29047.1.S1_at	A	P	P	15.3	0.485	79.3	1.628	44.6	0.913	Ssc.10483.2.S1_at	P	P	P	71.9	1.359	21.9	0.835	45.6	1.039
Ssc.29048.1.S1_a_at	A	P	P	15.4	1.394	18.6	1.09	14.7	0.859	Ssc.10484.1.A1_s_at	P	P	P	859.8	0.79	556.6	1.032	754.4	0.835
Ssc.29058.2.A1_at	A	P	P	8.3	0.857	13.9	0.93	26.3	1.754	Ssc.10486.1.A1_at	P	P	P	282.7	1.187	123.2	1.043	244.3	1.236
Ssc.29146.1.A1_at	A	P	P	9	0.557	23	0.922	10	0.4	Ssc.10487.2.A1_at	P	P	P	951.9	2.029	293.6	1.263	426.2	1.095
Ssc.29164.1.A1_at	A	P	P	13.1	0.968	23.5	1.124	14.5	0.691	Ssc.10489.1.A1_at	P	P	P	31.2	0.761	21.7	1.068	31.7	0.932
Ssc.29180.1.A1_at	A	P	P	17.9	0.534	57.3	1.106	49.1	0.945	Ssc.1049.1.S1_at	P	P	P	211.8	1.103	40.1	0.421	142.8	0.897
Ssc.29187.1.A1_at	A	P	P	4.1	0.196	45.4	1.408	42	1.298	Ssc.10490.1.A1_at	P	P	P	92	1.048	41.1	0.945	93.1	1.279
Ssc.29199.1.A1_at	A	P	P	13.5	0.937	21.9	0.984	21.8	0.976	Ssc.10493.1.A1_at	P	P	P	184.1	1.427	62	0.969	140.6	1.313
Ssc.2921.3.S1_at	A	P	P	5.4	0.214	58.2	1.497	50.7	1.3	Ssc.10494.1.S1_at	P	P	P	353.3	0.813	194.6	0.904	366.7	1.017
Ssc.29216.1.A1_at	A	P	P	26.3	0.323	176.8	1.406	172.4	1.367	Ssc.10495.1.A1_at	P	P	P	232.8	0.951	127	1.047	193.4	0.953
Ssc.29222.1.S1_at	A	P	P	17.6	0.935	19.9	0.684	37.8	1.296	Ssc.10498.1.A1_at	P	P	P	503.9	0.849	456.6	1.552	552	1.121
Ssc.2925.3.S1_a_at	A	P	P	22.8	0.832	66.9	1.58	37.8	0.89	Ssc.105.1.S1_at	P	P	P	1069	0.906	654.5	1.12	1023	1.046
Ssc.29259.1.A1_at	A	P	P	12.8	0.668	23.4	0.791	35.9	1.209	Ssc.105.2.A1_at	P	P	P	2264	1.123	873	0.873	1707	1.02
Ssc.29269.1.A1_at	A	P	P	4.5	0.49	14.2	1	31.4	2.205	Ssc.1050.1.S1_at	P	P	P	2570	0.891	1530	1.071	2223	0.929
Ssc.29368.1.A1_at	A	P	P	2.4	0.134	38	1.373	26	0.937	Ssc.10503.1.A1_at	P	P	P	33.3	0.851	25.1	1.294	10.5	0.323
Ssc.29390.1.A1_at	A	P	P	7.6	1.042	10.8	0.958	13.7	1.212	Ssc.10505.1.A1_at	P	P	P	445.6	0.918	203.1	0.844	416.2	1.034
Ssc.29392.1.A1_at	A	P	P	11.9	0.726	22.1	0.873	36.6	1.441	Ssc.1051.1.S1_at	P	P	P	1040	0.957	440.8	0.818	903.6	1.002
Ssc.29410.1.A1_at	A	P	P	14.6	0.348	53.2	0.821	77.5	1.193	Ssc.10517.1.A1_at	P	P	P	185.8	1.276	80.4	1.114	121.9	1.009
Ssc.29413.1.A1_at	A	P	P	1.2	0.032	22.5	0.389	94.7	1.632	Ssc.10517.2.S1_at	P	P	P	121.6	1.014	42.3	0.712	98	0.986
Ssc.29445.1.A1_at	A	P	P	14.8	0.659	27.6	0.796	35.9	1.032	Ssc.10524.1.A1_a_at	P	P	P	573.4	0.963	257.5	0.872	593.8	1.202
Ssc.29458.1.A1_at	A	P	P	11.1	0.95	18.5	1.025	14.1	0.779	Ssc.10527.1.A1_at	P	P	P	232.9	2.073	64.9	1.165	105.5	1.132
Ssc.29491.1.A1_at	A	P	P	0.6	0.0928	14.9	1.492	8.7	0.869	Ssc.1053.1.S1_at	P	P	P	876.7	2.56	183.2	1.079	502	1.767
Ssc.29544.1.A1_at	A	P	P	13.6	1.04	19.4	0.96	23.9	1.179	Ssc.10530.1.A1_at	P	P	P	59.3	0.694	44.3	1.046	56.4	0.796
Ssc.29594.1.A1_at	A	P	P	9.7	1.013	15.2	1.028	10.1	0.681	Ssc.10532.1.A1_at	P	P	P	162.6	1.3	74.4	1.2	69.4	0.669
Ssc.29596.1.A1_at	A	P	P	22.7	0.361	105.5	1.087	48.4	0.497	Ssc.10534.2.S1_at	P	P	P	153.2	1.002	74	0.976	126.6	0.998
Ssc.29599.1.A1_at	A	P	P	16.8	1.927	11.6	0.861	17.3	1.281	Ssc.10534.3.A1_a_at	P	P	P	618.4	0.809	313.4	0.827	484.3	0.764
Ssc.2961.1.S1_at	A	P	P	15	0.944	27.6	1.124	23.3	0.946	Ssc.10536.1.S1_at	P	P	P	168.9	0.854	92	0.938	210.8	1.284
Ssc.29615.1.A1_at	A	P	P	10.9	0.796	19.8	0.936	13.3	0.627	Ssc.10538.1.A1_at	P	P	P	808.1	0.712	564.6	1.004	971.1	1.032
Ssc.2966.3.S1_a_at	A	P	P	10.8	0.378	47	1.066	41.5	0.938	Ssc.1054.1.A1_at	P	P	P	644.2	1.321	238.6	0.987	409.7	1.013
Ssc.29660.1.A1_at	A	P	P	16.9	0.439	42.9	0.722	61.5	1.032	Ssc.10541.1.S1_a_at	P	P	P	8203	0.799	5791	1.139	8154	0.958
Ssc.29675.1.S1_at	A	P	P	13.3	0.243	97	1.146	106.4	1.253	Ssc.10542.1.S1_at	P	P	P	380.9	0.791	241.8	1.013	394.5	0.987
Ssc.29718.1.A1_at	A	P	P	7.7	0.305	50.9	1.307	54.1	1.385	Ssc.10546.1.A1_at	P	P	P	117.6	0.841	81.9	1.182	87.4	0.754
Ssc.29756.1.A1_at	A	P	P	14.8	0.891	27.3	1.064	33.9	1.318	Ssc.10548.1.A1_at	P	P	P	562.2	1.185	201.2	0.856	551.5	1.402
Ssc.29761.1.A1_at	A	P	P	19.2	1.26	24.2	1.029	25.4	1.076	Ssc.1055.2.A1_at	P	P	P	166.1	0.974	86.8	1.026	147	1.039
Ssc.29786.1.S1_at	A	P	P	23.6	1.009	35.8	0.991	42.9	1.184	Ssc.10553.1.A1_a_at	P	P	P	9071	0.802	7036	1.255	8461	0.902
Ssc.29794.1.A1_at	A	P	P	12.4	1.235	28.6	1.844	11.9	0.765	Ssc.1056.1.A1_at	P	P	P	1200	1.305	433	0.95	1124	1.472
Ssc.298.1.S1_at	A	P	P	9.5	0.53	163.6	5.905	92.5	3.329	Ssc.10566.1.A1_at	P	P	P	147	0.951	73.6	0.96	108.2	0.843
Ssc.2983.2.S1_at	A	P	P	13.4	0.249	75.7	0.91	49.4	0.592	Ssc.10569.1.A1_at	P	P	P	179.5	1.289	53.6	0.777	105.2	0.911
Ssc.29842.1.A1_at	A	P	P	8.6	1.077	21.6	1.751	9.2	0.744	Ssc.10572.1.A1_at	P	P	P	191.2	0.801	127.2	1.075	202.6	1.023
Ssc.29864.1.A1_at	A	P	P	5.1	0.448	25.2	1.434	16.2	0.919	Ssc.10575.1.A1_at	P	P	P	660.5	0.555	625.3	1.061	878.2	0.89
Ssc.29869.1.A1_at	A	P	P	16.9	1.205	23.1	1.066	21.7	0.999	Ssc.10576.1.S1_at	P	P	P	4219	0.976	2406	1.123	3730	1.04
Ssc.29901.1.A1_at	A	P	P	35.9	1.034	49.1	0.915	58.6	1.089	Ssc.10578.1.A1_at	P	P	P	262.2	2.448	50.8	0.957	148	1.665
Ssc.29923.1.A1_at	A	P	P	11.9	0.862	18.9	0.887	23.8	1.113	Ssc.1058.1.S1_at	P	P	P	2048	0.909	1396	1.251	1848	0.989
Ssc.29924.1.A1_at	A	P	P	10	0.769	29.1	1.45	21.4	1.063	Ssc.10583.1.A1_at	P	P	P	344.4	1.201	151.1	1.063	307.8	1.294
Ssc.29939.1.S1_at	A	P	P	5.8	0.279	33.5	1.044	27.1	0.842	Ssc.10583.1.A2_at	P	P	P	1267	1.368	600.2	1.308	740.9	0.965
Ssc.29975.1.A1_at	A	P	P	11.6	1.188	14.2	0.942	16	1.058	Ssc.10588.1.A1_at	P	P	P	1729	0.605	1763	1.245	1966	0.83
Ssc.3001.1.S1_at	A	P	P	54.7	1.012	108.2	1.296	80.4	0.96	Ssc.10589.1.A1_at	P	P	P	140.9	1.042	64.2	0.958	90.2	0.804
Ssc.30038.1.A1_at	A	P	P	9.2	0.916	16.8	1.084	13.2	0.849	Ssc.10592.1.A1_at	P	P	P	108.7	1.02	70.6	1.336	97.8	1.106
Ssc.30058.1.A1_at	A	P	P	6	0.431	21.5	0.999	21.6	1.001	Ssc.10592.3.S1_a_at	P	P	P	102.5	0.916	77.1	1.39	118.5	1.276
Ssc.30104.1.A1_at	A	P	P	6.2	0.257	38.3	1.029	39.5	1.058	Ssc.10593.1.S1_at	P	P	P	954.1	0.892	757.7	1.429	821.8	0.926
Ssc.30108.1.A1_at	A	P	P	8.2	0.936	11	0.813	24.7	1.819	Ssc.10598.1.A1_at	P	P	P	583.8	1.405	182.7	0.887	349.7	1.015
Ssc.30109.1.A1_at	A	P	P	11.1	1.113	19.2	1.247	13.7	0.887	Ssc.10598.2.S1_at	P	P	P	94.1	1.271	32.6	0.889	49.2	0.801
Ssc.30153.1.A1_at	A	P	P	6.8	0.809	10.8	0.832	19	1.459	Ssc.10602.1.A1_at	P	P	P	132	1.317	97.9	1.971	93	1.119
Ssc.30156.1.A1_at	A	P	P	11.3	0.878	19.6	0.986	19	0.953	Ssc.10606.1.S1_at	P	P	P	220.1	0.979	101.9	0.914	190.4	1.021
Ssc.30161.1.A1_at	A	P	P	5.9	0.255	46.2	1.292	54.7	1.526	Ssc.10607.1.A1_at	P	P	P	251.1	1.01	109.1	0.885	215.9	1.047
Ssc.30173.1.A1_at	A	P	P	1	0.155	17.9	1.793	13	1.298	Ssc.10608.2.A1_at	P	P	P	73	0.819	41.2	0.933	54.7	0.74
Ssc.30176.1.A1_at	A	P	P	1.1	0.0762	12.5	0.561	20.8	0.93	Ssc.10611.1.A1_at	P	P	P	395.2	1.082	159.3	0.88	278	0.918
Ssc.3021.2.A1_at	A	P	P	8.2	0.778	12.9	0.792	17.4	1.065	Ssc.10612.1.A1_at	P	P	P	101.3	0.854	43.6	0.741	75.5	0.767
Ssc.30219.1.A1_at	A	P	P	1.9	0.294	7.8	0.781	11	1.098	Ssc.10615.1.A1_at	P	P	P	226.3	0.957	123.3	1.052	204.6	1.043
Ssc.30245.1.A1_s_at	A	P	P	16.9	1.477	27.7	1.567	16.2	0.914	Ssc.10618.2.A1_at	P	P	P	762.4	1.022	289.4	0.783	605.2	0.978
Ssc.30252.1.A1_at	A	P	P	8.9	1.079	21.6	1.696	12.7	0.994	Ssc.10618.3.S1_at	P	P	P	496.2	1.054	181.1	0.776	441.3	1.13
Ssc.30257.1.A1_at	A	P	P	12.1	0.786	17.3	0.728	25.4	1.066	Ssc.1062.1.A1_at	P	P	P	9296	0.905	7388	1.45	7348	0.862
Ssc.30264.1.A1_at	A	P	P	8.5	0.606	39.7	1.832	43.7	2.011	Ssc.1062.1.S1_at	P	P	P	125.6	1.054	57.2	0.969	106.6	1.079
Ssc.30293.1.A1_at	A	P	P	13.3	1.02	27.1	1.345	24.7	1.223	Ssc.10623.1.A1_at	P	P	P	201.6	1.426	65.7	0.938	124.7	1.064
Ssc.30303.1.A1_at	A	P	P	5.8	0.278	25.2	0.781	44.1	1.362	Ssc.10624.1.S1_at	P	P	P	898.3	1.025	350.2	0.806	708.8	0.975
Ssc.30315.1.A1_at	A	P	P	4.5	0.696	9	0.901	7.5	0.749	Ssc.10626.1.A1_at	P	P	P	133.3	1.055	51.9	0.829	78.7	0.751
Ssc.30334.1.A1_at	A	P	P	3.9	0.222	15.8	0.581	19.4	0.711	Ssc.10628.1.A1_at	P	P	P	104.9	0.581	85.7	0.958	69.2	0.462
Ssc.30345.1.A1_at	A	P	P	1.1	0.0499	36.6	1.075	26.7	0.782	Ssc.10632.1.A1_at	P	P	P	614.7	0.831	347.7	0.948	611.4	0.996
Ssc.30352.1.A1_at	A	P	P	10.7	0.924	21.3	1.191	15.5	0.864	Ssc.1064.1.A1_at	P	P	P	99.6	0.739	33.3	0.499	91	0.814
Ssc.30353.1.A1_at	A	P	P	16.9	1.511	19.3	1.117	15.3	0.883	Ssc.10645.1.S1_at	P	P	P	540.1	0.938	240.7	0.843	456.9	0.956
Ssc.30361.1.A1_at	A	P	P	3.3	0.268	21.5	1.13	16.6	0.87	Ssc.10646.1.A1_at	P	P	P	88.4	1.106	35.4	0.894	47	0.709
Ssc.30374.1.A1_at	A	P	P	20.3	1.719	20.2	1.108	15.4	0.842	Ssc.10655.1.S1_at	P	P	P	93.7	0.985	40.7	0.863	97	1.229
Ssc.30414.1.A1_at	A	P	P	1.9	0.12	32.8	1.345	38	1.554	Ssc.10656.1.A1_at	P	P	P	125.4	0.875	64.2	0.904	137	1.153
Ssc.30424.1.A1_at	A	P	P	6	0.26	24.7	0.693	29.9	0.837	Ssc.10665.1.A1_at	P	P	P	293.5	1.137	109	0.852	176.3	0.823
Ssc.30465.1.A1_at	A	P	P	13.8	0.977	21.2	0.972	26.6	1.216	Ssc.10667.1.A1_at	P	P	P	134	0.929	68.8	0.963	124.1	1.037
Ssc.30485.1.A1_at	A	P	P	10.8	0.826	21.2	1.05	27	1.333	Ssc.10668.1.A1_at	P	P	P	2047	1.116	911.3	1.002	1529	1.005
Ssc.30513.1.A1_at	A	P	P	3.6	0.503	10.1	0.914	16.6	1.498	Ssc.1067.1.S1_at	P	P	P	1720	0.768	1153	1.039	1899	1.022
Ssc.30527.1.A1_at	A	P	P	5.5	0.199	43.7	1.021	33.6	0.783	Ssc.10671.1.A1_at	P	P	P	72.3	1.06	31.8	0.94	76.7	1.355
Ssc.30547.1.A1_at	A	P	P	7.3	0.773	20.7	1.42	15.9	1.087	Ssc.10672.1.A1_at	P	P	P	23.4	0.553	29.1	1.388	18.1	0.516
Ssc.30559.1.A1_at	A	P	P	1.5	0.232	12.5	1.252	8.8	0.879	Ssc.10673.1.A1_at	P	P	P	186	1.564	50.8	0.862	107.5	1.089
Ssc.3056.1.S1_at	A	P	P	14.6	1.057	20.1	0.943	24.4	1.141	Ssc.10675.1.A1_at	P	P	P	63.1	0.904	34.5	0.997	58.1	1.003
Ssc.30586.1.A1_at	A	P	P	16.1	1.201	22.8	1.101	17.5	0.842	Ssc.10678.1.A1_at	P	P	P	55.7	0.787	33.8	0.964	50.9	0.867
Ssc.30609.1.A1_at	A	P	P	7.6	1.005	7.8	0.668	12.7	1.084	Ssc.10679.1.S1_at	P	P	P	64.3	1.18	28.9	1.07	47	1.039
Ssc.30625.1.S1_at	A	P	P	11.8	0.956	16.6	0.871	21.8	1.14	Ssc.10679.2.A1_at	P	P	P	60.1	1.015	32	1.09	48.4	0.985
Ssc.30646.1.S1_at	A	P	P	19.3	1.348	19.1	0.864	25.2	1.136	Ssc.10685.1.A1_at	P	P	P	169.1	1.37	51	0.834	96.4	0.941
Ssc.30651.1.A1_at	A	P	P	0.7	0.108	4.1	0.411	13	1.298	Ssc.10686.1.S1_at	P	P	P	873.6	1.427	269	0.886	532.7	1.049
Ssc.3067.1.S1_at	A	P	P	12.1	0.444	50.8	1.207	38.8	0.919	Ssc.10695.1.A1_at	P	P	P	100.8	0.613	62.8	0.77	96.6	0.708
Ssc.30680.1.A1_at	A	P	P	5.8	0.274	39.2	1.197	43.9	1.336	Ssc.10695.2.S1_at	P	P	P	56.3	0.668	33	0.79	52.6	0.753
Ssc.30692.1.A1_at	A	P	P	10.9	0.96	25.6	1.459	27.8	1.58	Ssc.10698.1.S1_at	P	P	P	273.1	0.978	159.5	1.152	236.9	1.022
Ssc.30706.2.S1_at	A	P	P	15.8	0.451	44.4	0.82	50.8	0.936	Ssc.10699.1.A1_at	P	P	P	214.8	0.872	148.6	1.217	240.9	1.178
Ssc.30706.3.S1_a_at	A	P	P	7.9	0.505	28.4	1.175	24.5	1.011	Ssc.1070.1.S1_at	P	P	P	4323	0.781	3654	1.332	4331	0.943
Ssc.30717.1.S1_at	A	P	P	13.6	0.864	21.9	0.901	26.8	1.099	Ssc.10701.1.A1_at	P	P	P	117.9	0.812	51.9	0.722	107.8	0.895
Ssc.30753.1.S1_at	A	P	P	15.7	0.473	36	0.702	51.5	1.001	Ssc.10709.1.A1_at	P	P	P	54.8	0.74	35.2	0.959	74.2	1.208
Ssc.30756.1.S1_at	A	P	P	16.8	0.38	81.2	1.19	75.5	1.103	Ssc.10710.1.A1_at	P	P	P	105.1	0.751	63.1	0.909	87.3	0.752
Ssc.30760.1.S1_at	A	P	P	7	0.164	52.7	0.801	78.9	1.196	Ssc.10716.1.A1_at	P	P	P	632.7	0.94	331.3	0.993	562.5	1.007
Ssc.30762.2.S1_at	A	P	P	2.7	0.131	30.5	0.956	48.3	1.51	Ssc.10718.1.A1_at	P	P	P	482	0.919	342.9	1.32	402.5	0.925
Ssc.30772.1.S1_at	A	P	P	4.5	0.123	134.2	2.376	55.9	0.987	Ssc.1072.1.A1_at	P	P	P	1665	1.017	917.5	1.131	1306	0.962
Ssc.30777.1.S1_a_at	A	P	P	5	0.101	73.4	0.955	86.9	1.127	Ssc.10720.1.S1_at	P	P	P	156.3	0.726	110.4	1.035	168	0.941
Ssc.30777.2.S1_a_at	A	P	P	15.8	0.271	96.1	1.067	88.8	0.983	Ssc.10723.1.A1_at	P	P	P	207.4	1.601	39.4	0.614	132.3	1.231
Ssc.30779.1.S1_at	A	P	P	14.6	0.179	84.1	0.667	71.1	0.562	Ssc.10724.1.A1_at	P	P	P	204	1.203	64.4	0.766	122.6	0.872
Ssc.30780.3.S1_at	A	P	P	22.9	0.532	58.1	0.873	76.4	1.145	Ssc.10727.1.A1_at	P	P	P	1134	1.21	340.7	0.733	798.1	1.026
Ssc.30786.3.S1_at	A	P	P	30.2	1.73	30.5	1.131	21.2	0.784	Ssc.1073.1.A1_at	P	P	P	45.2	1.056	15.2	0.717	38.7	1.09
Ssc.30789.1.A1_at	A	P	P	10.4	0.494	39.5	1.214	18.5	0.567	Ssc.10731.1.A1_at	P	P	P	110.7	1.108	38.5	0.777	90.1	1.087
Ssc.30876.1.A1_at	A	P	P	6.6	0.526	23	1.187	18.8	0.968	Ssc.10732.1.A1_at	P	P	P	371.2	0.951	235.7	1.218	303.6	0.937
Ssc.30882.3.A1_at	A	P	P	6.3	0.39	14.5	0.581	24.9	0.994	Ssc.10742.1.A1_at	P	P	P	248.5	1.091	130.3	1.154	187.3	0.991
Ssc.30896.1.A1_at	A	P	P	9.1	1.019	14.5	1.052	10.1	0.73	Ssc.10746.1.A1_at	P	P	P	154.4	1.036	79.3	1.073	119.2	0.964
Ssc.30907.1.S1_at	A	P	P	12.3	1.054	39.5	2.192	17.1	0.946	Ssc.10748.1.A1_at	P	P	P	181.3	1.124	48.2	0.603	117.2	0.876
Ssc.30925.1.A1_at	A	P	P	6.1	0.944	16.7	1.673	9.1	0.909	Ssc.1075.1.A1_at	P	P	P	143.3	1.029	84.4	1.223	127.8	1.106
Ssc.30988.2.S1_at	A	P	P	7.7	0.323	58.1	1.576	39	1.055	Ssc.10750.1.S1_at	P	P	P	160.9	1.009	82.5	1.043	131.2	0.991
Ssc.31026.1.A1_at	A	P	P	12.2	0.367	51.5	1.002	51.4	0.998	Ssc.10752.1.A1_at	P	P	P	38.2	1.376	23.3	1.693	19.2	0.833
Ssc.31062.1.S1_at	A	P	P	11.9	0.314	52.4	0.895	33.9	0.577	Ssc.10753.1.A1_at	P	P	P	36.6	0.966	13.5	0.719	19.1	0.608
Ssc.31077.1.A1_at	A	P	P	7.8	1.207	6.1	0.611	5.8	0.579	Ssc.10754.1.A1_at	P	P	P	430.7	1.239	134.6	0.781	203.3	0.705
Ssc.31084.1.A1_at	A	P	P	20.8	0.674	57.6	1.209	53.7	1.124	Ssc.10754.2.A1_at	P	P	P	215.9	1.442	76.8	1.035	72.6	0.584
Ssc.31095.1.A1_at	A	P	P	5.3	0.171	31.1	0.651	38	0.794	Ssc.10757.1.S1_at	P	P	P	363.3	0.955	245.5	1.301	338.3	1.071
Ssc.31096.1.A1_at	A	P	P	4.2	0.439	14.8	1.001	14.5	0.978	Ssc.1076.1.A1_at	P	P	P	92.3	1.832	23.6	0.945	44.1	1.055
Ssc.31120.2.S1_at	A	P	P	21.7	0.607	55.3	1.001	73.7	1.33	Ssc.10760.1.A1_at	P	P	P	83.2	1.084	27.7	0.728	44	0.691
Ssc.31125.1.A1_at	A	P	P	8.6	0.303	47	1.072	58.2	1.323	Ssc.10762.1.A1_at	P	P	P	528.3	1.562	121	0.722	320.7	1.143
Ssc.31158.1.A1_at	A	P	P	11	0.922	25.3	1.374	20	1.083	Ssc.10762.2.A1_at	P	P	P	85.8	1.659	22.8	0.889	41.3	0.963
Ssc.31164.1.S1_at	A	P	P	6.7	0.568	17.2	0.944	19.3	1.056	Ssc.10763.1.A1_at	P	P	P	152.4	1.028	66.9	0.91	101.7	0.827
Ssc.31172.3.S1_at	A	P	P	2	0.307	16.4	1.632	16.2	1.608	Ssc.10765.1.A1_at	P	P	P	83.8	0.961	35.2	0.815	52	0.719
Ssc.31197.1.A1_at	A	P	P	4.4	0.511	7.7	0.579	16.6	1.244	Ssc.10766.1.A1_at	P	P	P	139.9	0.925	68.7	0.917	134.8	1.075
Ssc.31198.2.S1_at	A	P	P	2.4	0.161	17.8	0.774	30.9	1.339	Ssc.10767.1.A1_at	P	P	P	125.6	0.882	56.3	0.797	125.7	1.064
Ssc.31206.1.S1_at	A	P	P	5.5	0.405	20.5	0.977	24.4	1.159	Ssc.1077.1.A1_at	P	P	P	166.4	0.657	93.1	0.741	212.6	1.011
Ssc.3157.2.S1_at	A	P	P	11	0.562	52.1	1.722	36.1	1.19	Ssc.10771.1.A1_at	P	P	P	116.5	1.216	39.4	0.83	68.5	0.862
Ssc.32.1.S1_at	A	P	P	14.1	0.308	70.9	1.004	70.6	0.996	Ssc.10772.1.A1_at	P	P	P	53	0.814	36.7	1.138	46	0.852
Ssc.3227.1.A1_a_at	A	P	P	26.2	0.666	71.7	1.18	46.1	0.756	Ssc.10773.1.S1_at	P	P	P	794.4	0.992	443.2	1.117	730.1	1.099
Ssc.3233.1.S1_at	A	P	P	1.1	0.0649	35.5	1.355	24.2	0.921	Ssc.10775.1.A1_at	P	P	P	47.6	0.77	30.7	1.002	51.2	0.998
Ssc.3235.1.S1_at	A	P	P	6.9	0.481	27.6	1.246	18.1	0.815	Ssc.1078.1.A1_at	P	P	P	702.2	1.662	188.6	0.901	343.1	0.979
Ssc.3254.1.A1_at	A	P	P	10.9	0.569	41.5	1.403	27.8	0.937	Ssc.1078.2.A1_at	P	P	P	4691	1.153	2309	1.146	2882	0.854
Ssc.3287.1.S1_at	A	P	P	0.3	0.0281	15.4	0.935	16.8	1.016	Ssc.10789.1.A1_at	P	P	P	91.5	0.753	50.8	0.844	89.9	0.892
Ssc.3325.3.S1_at	A	P	P	32.7	1.083	45.8	0.982	51.1	1.093	Ssc.1079.1.A1_at	P	P	P	283.6	0.986	122.9	0.862	241.7	1.013
Ssc.3357.1.A1_at	A	P	P	24.5	1.211	30.4	0.973	32.2	1.027	Ssc.1079.2.S1_at	P	P	P	89	0.722	62.2	1.018	111.8	1.094
Ssc.3364.2.S1_at	A	P	P	15.7	1.258	24.9	1.292	30.4	1.572	Ssc.10793.1.A1_at	P	P	P	577.2	1.052	257.8	0.948	427.7	0.94
Ssc.3394.1.A1_at	A	P	P	18.3	1.556	14.4	0.793	22	1.207	Ssc.10796.1.A1_at	P	P	P	45.6	0.749	33	1.093	30.1	0.596
Ssc.3394.2.S1_at	A	P	P	15.5	1.02	28.4	1.21	19.9	0.845	Ssc.10798.1.A1_at	P	P	P	41.1	1.031	11.9	0.602	34.5	1.044
Ssc.3433.2.S1_at	A	P	P	5.2	0.114	112.8	1.595	94.5	1.332	Ssc.1080.1.A1_at	P	P	P	286.1	1.054	77.7	0.577	213.2	0.946
Ssc.3450.1.S1_at	A	P	P	20.4	1.695	17.9	0.963	13.8	0.74	Ssc.10800.1.S1_at	P	P	P	45.3	0.857	30.8	1.176	45.2	1.031
Ssc.3496.1.A1_at	A	P	P	13.2	0.152	101.9	0.76	132.8	0.988	Ssc.10800.2.A1_at	P	P	P	50.1	0.812	46.5	1.52	23.3	0.455
Ssc.3561.2.S1_a_at	A	P	P	24.6	0.653	55.6	0.956	64.5	1.106	Ssc.10801.1.A1_at	P	P	P	421.6	1.108	175	0.928	300	0.95
Ssc.3561.3.S1_at	A	P	P	26.1	0.993	43.1	1.061	29.6	0.727	Ssc.10808.1.A1_at	P	P	P	67.4	0.927	41.8	1.16	51	0.846
Ssc.3591.1.A1_at	A	P	P	22.3	0.89	40.8	1.054	36.7	0.946	Ssc.1081.1.A1_at	P	P	P	3580	0.991	2063	1.152	3015	1.006
Ssc.3600.1.S1_at	A	P	P	15.4	0.811	38.1	1.298	41	1.393	Ssc.1081.2.S1_at	P	P	P	1606	1.128	770.5	1.092	1546	1.309
Ssc.3615.2.S1_at	A	P	P	18.4	0.221	127.6	0.993	95	0.737	Ssc.1081.3.A1_at	P	P	P	613.1	1.482	227.2	1.108	459	1.337
Ssc.3625.2.S1_at	A	P	P	8.3	0.378	41.1	1.212	34.9	1.026	Ssc.10810.1.A1_at	P	P	P	152.7	0.7	108.7	1.005	153.5	0.848
Ssc.3625.3.S1_at	A	P	P	18.6	1.188	24.5	1.013	27.6	1.138	Ssc.10815.1.A1_at	P	P	P	687.9	1.218	242.8	0.867	428.5	0.915
Ssc.3626.2.S1_at	A	P	P	30.2	0.899	79.5	1.532	78	1.498	Ssc.10818.1.A1_at	P	P	P	288.8	0.976	126.7	0.864	251.3	1.024
Ssc.3636.1.A1_at	A	P	P	19.3	0.992	37	1.232	39.4	1.308	Ssc.10819.1.S1_at	P	P	P	321.5	0.919	159.7	0.921	314.6	1.084
Ssc.3645.3.S1_at	A	P	P	0.7	0.01*	190.7	1.06	169.7	0.94	Ssc.1082.1.S1_at	P	P	P	472.3	1.05	180.6	0.81	381.5	1.022
Ssc.3648.1.S1_a_at	A	P	P	2.8	0.0618	84.4	1.205	125.2	1.783	Ssc.10820.1.A1_at	P	P	P	219.4	1.013	84	0.782	177.5	0.987
Ssc.3666.1.A1_at	A	P	P	5.1	0.429	15.5	0.844	21.8	1.184	Ssc.10821.1.S1_at	P	P	P	230.8	0.902	90	0.71	166.1	0.782
Ssc.3688.1.S1_at	A	P	P	44.2	1.071	63.3	0.993	73.4	1.148	Ssc.10822.1.S1_at	P	P	P	508.9	0.443	612.2	1.076	606.8	0.637
Ssc.3696.1.A1_at	A	P	P	14.4	0.561	42.9	1.082	53.7	1.35	Ssc.10825.1.A1_at	P	P	P	72.9	0.915	38.8	0.983	84	1.271
Ssc.3772.1.A1_at	A	P	P	0.1	0.01*	24.5	0.911	18.7	0.693	Ssc.10828.1.S1_at	P	P	P	88.5	0.986	19.9	0.447	97.5	1.31
Ssc.3796.1.S1_at	A	P	P	15.1	1.019	17.5	0.765	22.5	0.981	Ssc.10835.1.A1_at	P	P	P	194.5	0.954	105.7	1.046	182.9	1.081
Ssc.3825.1.S1_at	A	P	P	12.5	0.178	92.7	0.855	45.9	0.422	Ssc.1084.1.S1_at	P	P	P	531.3	1.014	255.9	0.986	398.1	0.916
Ssc.384.2.S1_at	A	P	P	1.4	0.075	28.4	0.985	57.9	2.003	Ssc.10843.1.A1_at	P	P	P	4272	0.848	3023	1.211	3730	0.893
Ssc.3843.1.S1_at	A	P	P	9.2	0.335	35.3	0.833	47.2	1.111	Ssc.10845.1.A1_at	P	P	P	62.3	1.131	30.2	1.106	54.3	1.188
Ssc.3853.1.S1_at	A	P	P	2.5	0.102	37	0.973	48.9	1.282	Ssc.10853.1.A1_at	P	P	P	328.1	1.02	158	0.991	249.2	0.934
Ssc.3859.1.S1_at	A	P	P	20	0.871	37.6	1.06	27.8	0.782	Ssc.10857.1.A1_at	P	P	P	161.7	1.108	58.2	0.805	155.5	1.285
Ssc.3884.1.S1_at	A	P	P	21	0.937	33.9	0.98	38.1	1.098	Ssc.10858.1.A1_at	P	P	P	96.7	1.083	26.8	0.606	67.9	0.917
Ssc.3894.1.S1_at	A	P	P	80.9	1.209	117	1.132	87.5	0.844	Ssc.10862.1.A1_at	P	P	P	109.9	0.914	41	0.688	117.7	1.179
Ssc.390.2.S1_at	A	P	P	7.1	0.113	89.4	0.921	105.1	1.079	Ssc.10863.1.A1_at	P	P	P	429.9	0.757	340.2	1.209	502	1.066
Ssc.3913.1.S1_at	A	P	P	9.7	0.439	41	1.201	30.3	0.885	Ssc.10865.1.A1_at	P	P	P	185.8	0.764	120.3	0.997	233.4	1.156
Ssc.3927.3.S1_at	A	P	P	11.9	0.358	77.1	1.501	46	0.893	Ssc.10866.1.A1_at	P	P	P	173.2	1.5	48.5	0.848	91.8	0.959
Ssc.393.1.S1_at	A	P	P	14.7	0.622	36.4	0.998	45.9	1.254	Ssc.10876.1.S1_at	P	P	P	727.6	0.892	321.5	0.795	614.9	0.909
Ssc.3931.1.S1_at	A	P	P	23.4	0.525	97.9	1.421	69.4	1.004	Ssc.10878.1.A1_at	P	P	P	112.2	0.965	43.5	0.755	86.1	0.893
Ssc.3975.2.A1_at	A	P	P	1.1	0.0474	54	1.505	97.7	2.716	Ssc.10883.1.S1_at	P	P	P	238.7	1.127	71.7	0.683	165	0.939
Ssc.3993.1.A1_at	A	P	P	2.8	0.181	21.9	0.914	26.1	1.086	Ssc.10883.2.A1_at	P	P	P	337.8	0.842	124.5	0.626	325.4	0.978
Ssc.4023.1.A1_at	A	P	P	29.4	1.1	46.1	1.116	37.3	0.9	Ssc.10884.1.A1_at	P	P	P	1045	0.926	415.1	0.743	1005	1.074
[truncated: 11,864 more rows]
