# Supplementary material for: Understanding Haemophilus parasuis infection in porcine spleen through a transcriptomics approach
Source: BMC Genomics. 2009 Feb 5;10:64. doi: 10.1186/1471-2164-10-64 (PMC2660370; doi:10.1186/1471-2164-10-64)
Supplement: Additional file 2 — 931 transcripts that are differentially expressed in porcine spleen following Haemophilus Parasuis infection. A total of 682 (row 8–689) transcripts have been annotated based on BLASTX searches. "FC", Fold change, gene expression level following infection compared to the control. "≥2" represents up regulation, "<1" represents down regulation. "p-value", significance level of differential expression for a particular gene. "Gene description", top informative BLASTX hit. [file 1471-2164-10-64-S2.xls]

## Sheet: Additional data file 2
Additional data file 2. 931 transcripts that are differentially expressed in porcine spleen
following Haemophilus Parasuis infection. A total of 682 (row 8-689)transcripts have been annotated
based on BLASTX searches. "FC", Fold change, gene expression level following infection compared to
the control. “≥2” represents up regulation, “<1” represents down regulation."p-value",significance
level of differential expression for a particular gene. "Gene discription", top informative BLASTX hit.
Probes	FC	p-value	GenBank ID	Gene discription
Ssc.23801.1.S1_at	25.9293	0.027	NM_020415	resistin
Ssc.18948.1.S1_at	23.8627	0.0135	NM_000331	serum amyloid A1
Ssc.27433.1.S1_at	22.2867	0.0162	NM_000359	transglutaminase 1
Ssc.2381.1.A1_at	21.7613	0.0016	NM_002965	S100 calcium binding protein A9
Ssc.18927.1.S1_at	20.457	0.0161	NM_031457	membrane-spanning 4-domains; subfamily A; member 8B
Ssc.6080.1.S1_at	19.3736	0.0318	NM_005507	cofilin 1
Ssc.16234.1.S1_at	17.7263	0.0306	NM_001062	transcobalamin I
Ssc.9117.1.S1_at	16.6396	0.0129	NM_005621	S100 calcium binding protein A12
Ssc.646.1.S1_at	13.1066	0.0378	NM_005213	cystatin A
Ssc.13769.1.S1_at	13.0392	0.0226	NM_002343	lactotransferrin
Ssc.645.1.S1_at	12.9306	0.0055	NM_005213	cystatin A
Ssc.4804.1.S1_at	10.2402	0.0065	NM_000029	angiotensinogen
Ssc.37.1.S1_at	10.0107	0.0136	NM_005143	haptoglobin
Ssc.9102.1.A1_at	9.68204	0.0234	NM_001306	claudin 3
Ssc.5663.1.S1_at	9.279	0.0075	NM_004385	chondroitin sulfate proteoglycan 2
Ssc.17100.1.S1_at	8.36355	0.0229	NM_002964	S100 calcium binding protein A8
Ssc.10131.1.A1_at	8.13325	0.0386	NM_002612	pyruvate dehydrogenase kinase; isoenzyme 4
Ssc.15379.1.S1_at	8.01858	0.0134	NM_032564	diacylglycerol O-acyltransferase homolog 2
Ssc.90.1.S1_at	6.3077	0.0145	NM_001276	chitinase 3-like 1
Ssc.1121.1.S1_at	6.17405	0.0039	NM_002612	pyruvate dehydrogenase kinase; isoenzyme 4
Ssc.26292.1.S1_at	6.09371	0.0004	NM_003512	histone 1; H2ac
Ssc.7158.1.A1_a_at	5.69938	0.0025	NM_001003962	calpain; small subunit 1
Ssc.18174.1.A1_at	5.46759	0.007	NM_016096	HSPC038 protein
Ssc.5104.1.S1_at	5.41399	0.0157	NM_012385	p8 protein
Ssc.14224.1.A1_at	5.22861	0.0002	NM_152878	v-maf musculoaponeurotic fibrosarcoma oncogene homolog F
Ssc.5743.1.S1_a_at	5.13712	0.0005	NM_002115	hexokinase 3
Ssc.10453.1.S1_at	4.94324	4.09e-05	NM_000096	ceruloplasmin
Ssc.10025.3.S1_at	4.71148	0.0459	NM_005195	CCAATenhancer binding protein
Ssc.7864.1.A1_at	4.64949	0.0006	NM_002182	interleukin 1 receptor accessory protein
Ssc.5053.1.S1_at	4.64305	0.0356	NM_203416	CD163 antigen
Ssc.19143.1.A1_at	4.48538	0.0366	NM_015359	solute carrier family 39
Ssc.3012.1.S1_at	4.3681	0.0194	NM_181597	uridine phosphorylase 1
Ssc.27738.1.S1_at	4.3019	0.0064	NM_015265	SATB family member 2
Ssc.4912.1.A1_at	4.27356	0.0003	NM_014683	unc-51-like kinase 2
Ssc.26345.1.S1_at	3.95199	0.0112	NM_000129	coagulation factor XIII; A1 polypeptide
Ssc.10025.1.S1_at	3.8293	0.0043	NM_005195	CCAATenhancer binding protein
Ssc.3706.1.S1_at	3.77825	0.0061	NM_000636	superoxide dismutase 2; mitochondrial
Ssc.30967.1.A1_at	3.7043	0.0001	NM_031476	cysteine-rich secretory protein LCCL domain containing 2
Ssc.639.1.A1_at	3.61373	0.0173	NM_181702	GTP binding protein overexpressed in skeletal muscle
Ssc.16342.1.A1_at	3.60991	0.0274	NM_006216	serpin peptidase inhibitor, clade E (nexin, plasminogen activator inhibitor type 1), member 2
Ssc.1126.1.A1_at	3.59003	0.0222	NM_006714	sphingomyelin phosphodiesterase; acid-like 3A
Ssc.5204.1.S1_at	3.43408	0.03	NM_001785	cytidine deaminase
Ssc.4867.1.S1_at	3.39543	0.0192	NM_020443	neuron navigator 1
Ssc.61.1.S1_at	3.32602	0.0451	NM_000064	complement component 3
Ssc.1674.1.A1_at	3.29885	0.0405	NM_006931	solute carrier family 2
Ssc.6853.1.A1_at	3.20357	0.0471	NM_016525	ubiquitin associated protein 1
Ssc.7331.1.S1_at	3.16634	0.0338	NM_024829	hypothetical protein FLJ22662
Ssc.9738.1.A1_at	3.10651	0.03	NM_005194	CCAATenhancer binding protein
Ssc.4060.1.S1_at	3.04671	0.0005	NM_005630	solute carrier organic anion transporter family; member 2A1
Ssc.10025.2.S1_at	3.03112	0.0152	NM_005195	CCAATenhancer binding protein
Ssc.773.2.S1_at	2.96168	0.0256	NM_080593	histone 1; H2bk
Ssc.27427.1.S1_a_at	2.95142	0.0473	NM_001013031	sortilin-related VPS10 domain containing receptor 1
Ssc.24923.1.S1_at	2.94252	0.0331	NM_020998	macrophage stimulating 1
Ssc.2354.1.S1_at	2.87644	0.0008	NM_014373	G protein-coupled receptor 160
Ssc.15484.1.S1_at	2.82946	0.0347	NM_000628	interleukin 10 receptor; beta
Ssc.7297.1.S1_at	2.82807	0.0029	NM_000898	monoamine oxidase B
Ssc.5228.1.S1_at	2.82322	0.0071	NM_006499	lectin; galactoside-binding; soluble; 8
Ssc.23956.1.S1_at	2.80769	0.0322	XM_376269	FLJ43329 protein
Ssc.19907.1.S1_at	2.80027	0.0174	NM_001993	coagulation factor III
Ssc.25441.2.S1_a_at	2.65886	0.0465	NM_018169	hypothetical protein FLJ10652
Ssc.6169.1.S1_at	2.65326	0.0099	NM_004425	extracellular matrix protein 1
Ssc.8573.1.A1_at	2.63518	0.008	NM_001647	apolipoprotein D
Ssc.16979.3.S1_a_at	2.62314	0.0075	NM_002616	period homolog 1
Ssc.12365.1.A1_at	2.60185	0.0224	NM_006988	a disintegrin-like and metalloprotease
Ssc.30026.1.A1_at	2.579	0.0248	NM_018672	ATP-binding cassette; sub-family A
Ssc.9471.1.A1_at	2.56886	0.0394	XM_051862	hypothetical protein from EUROIMAGE 588495
Ssc.998.1.A1_at	2.54364	0.0277	NM_052966	chromosome 1 open reading frame 24
Ssc.17005.1.A1_at	2.52618	0.0308	NM_183376	arrestin domain containing 4
Ssc.9726.1.A1_at	2.51613	0.0466	NM_018370	hypothetical protein FLJ11259
Ssc.12000.1.A1_at	2.48537	0.038	NM_052925	leukocyte receptor cluster
Ssc.15556.1.S1_at	2.46985	0.0055	NM_001001392	CD44 antigen
Ssc.29526.1.A1_at	2.43428	0.0477	NM_199190	c-Mpl binding protein
Ssc.16979.1.S1_a_at	2.42055	0.0038	NM_002616	period homolog 1
Ssc.26345.2.S1_at	2.39542	0.0459	NM_000129	coagulation factor XIII; A1 polypeptide
Ssc.1191.1.S1_at	2.38172	0.0419	NM_001630	annexin A8
Ssc.26240.1.S1_at	2.32941	0.0016	NM_052966	chromosome 1 open reading frame 24
Ssc.4270.1.A1_a_at	2.3283	0.0385	NM_032127	hypothetical protein DKFZp566M1046
Ssc.670.1.S1_at	2.31062	0.0042	NM_000239	lysozyme
Ssc.16540.1.S1_at	2.29839	0.0458	NM_002827	protein tyrosine phosphatase; non-receptor type 1
Ssc.1064.1.A1_at	2.29664	0.0344	NM_201526	immunoglobulin superfamily containing leucine-rich repeat
Ssc.14474.1.S1_at	2.29052	0.0332	XM_497341	similar to submaxillary apomucin
Ssc.3080.1.A1_at	2.27625	0.0165	XM_291262	zinc finger protein 251
Ssc.16882.1.A1_at	2.26052	0.0047	NM_005384	nuclear factor; interleukin 3 regulated
Ssc.2283.1.S1_at	2.2508	0.0323	NM_003012	secreted frizzled-related protein 1
Ssc.12059.1.A1_at	2.24691	0.0205	NM_004747	discs; large homolog 5
Ssc.924.3.A1_at	2.23385	0.0349	NM_003246	thrombospondin 1
Ssc.6256.1.A1_at	2.21473	0.0257	NM_000418	interleukin 4 receptor
Ssc.7435.2.A1_at	2.21342	0.0167	NM_020474	UDP-N-acetyl-alpha-D-galactosamine:polypeptide N-acetylgal
Ssc.26819.1.A1_at	2.21063	0.0474	NM_139241	FYVE; RhoGEF and PH domain containing 4
Ssc.20525.1.S1_at	2.1991	0.0026	NM_001007139	putative insulin-like growth factor II associated prote
Ssc.8974.1.S1_at	2.19226	0.0005	NM_001876	carnitine palmitoyltransferase 1A
Ssc.22221.1.S1_a_at	2.19042	0.0114	NM_000167	glycerol kinase
Ssc.18603.1.A1_at	2.18409	0.0035	NM_015714	putative lymphocyte G0G1 switch gene
Ssc.21294.1.S1_at	2.17275	0.0026	NM_024617	zinc finger; CCHC domain containing 6
Ssc.3410.2.S1_a_at	2.1723	0.0354	NM_006045	ATPase; Class II; type 9A
Ssc.18476.2.S1_a_at	2.1514	0.0003	NM_033389	slingshot homolog 2
Ssc.14444.3.A1_a_at	2.1432	0.0141	NM_001172	arginase; type II
Ssc.1583.1.A1_at	2.13981	0.0088	NM_001624	absent in melanoma 1
Ssc.6058.1.S1_at	2.13257	0.0205	NM_004417	dual specificity phosphatase 1
Ssc.23549.1.A1_at	2.1242	0.0405	NM_018360	chromosome X open reading frame 15
Ssc.16451.1.A1_at	2.07162	0.0068	NM_006988	a disintegrin-like and metalloprotease
Ssc.10430.1.A1_at	2.06293	0.0289	NM_001015880	3-phosphoadenosine 5-phosphosulfate synthase 2
Ssc.25892.1.S1_at	2.06113	0.0056	NM_017996	de-etiolated homolog 1
Ssc.25441.2.S1_at	2.04988	0.0073	NM_018169	hypothetical protein FLJ10652
Ssc.1686.1.S1_at	2.04657	0.0327	NM_001760	cyclin D3
Ssc.24970.2.S1_at	2.03721	0.0229	NM_032839	disrupted in renal carcinoma 2
Ssc.19883.1.S1_at	2.01706	0.0103	NM_001855	collagen; type XV; alpha 1
Ssc.20585.1.S1_at	2.00639	0.0279	NM_006705	growth arrest and DNA-damage-inducible; gamma
Ssc.30354.1.A1_at	2.00145	0.0234	NM_012115	CASP8 associated protein 2
Ssc.196.1.S1_at	1.98945	0.0072	NM_000930	plasminogen activator; tissue
Ssc.3072.1.S1_at	1.98716	0.0227	NM_022733	hypothetical protein AL133206
Ssc.17449.1.S1_at	1.98535	0.0204	NM_014279	olfactomedin 1
Ssc.18352.1.S1_at	1.97929	0.0065	XM_375853	protein BAP28
Ssc.18001.1.A1_at	1.948	0.0321	NM_033260	forkhead box Q1
Ssc.14361.1.A1_at	1.93736	0.0043	NM_006334	olfactomedin 1
Ssc.18511.1.S1_at	1.9351	0.0007	NM_152359	carnitine palmitoyltransferase 1C
Ssc.17364.1.S1_at	1.92346	0.0138	NM_015444	Ras-induced senescence 1
Ssc.15469.2.S1_at	1.91956	0.0474	NM_016395	butyrate-induced transcript 1
Ssc.5936.1.A1_a_at	1.91076	0.041	NM_000714	benzodiazapine receptor
Ssc.16984.1.S1_at	1.90955	0.0373	NM_001017974	procollagen-proline; 2-oxoglutarate 4-dioxygenase
Ssc.2217.1.S1_at	1.90807	0.0339	NM_032960	mitogen-activated protein kinase-activated protein kinase
Ssc.1209.1.S1_at	1.89448	0.009	NM_000137	fumarylacetoacetate hydrolase
Ssc.24515.1.S1_at	1.88845	0.0363	NM_032259	WD repeat domain 24
Ssc.24502.1.A1_at	1.88844	0.0393	NM_017881	chromosome 9 open reading frame 95
Ssc.8620.1.A1_at	1.88183	0.0148	NM_016511	C-type lectin domain family 1; member A
Ssc.10226.1.A3_at	1.87237	0.0088	NM_004040	ras homolog gene family; member B
Ssc.16008.1.S1_at	1.87212	0.0472	NM_002003	ficolin
Ssc.3517.2.S1_at	1.86877	0.0468	NM_000308	protective protein for beta-galactosidase
Ssc.983.1.S1_at	1.85697	0.0429	NM_001733	complement component 1; r subcomponent
Ssc.4081.1.A1_at	1.8523	0.019	NM_014883	family with sequence similarity 13; member A1
Ssc.31172.1.S1_at	1.84568	0.0189	NM_001006946	syndecan 1
Ssc.29232.1.A1_at	1.84178	0.0027	NM_004171	solute carrier family 1
Ssc.21408.1.S1_at	1.83751	0.0336	NM_006260	DnaJ
Ssc.3364.2.S1_at	1.83312	0.0076	NM_014676	pumilio homolog 1
Ssc.20190.1.S1_at	1.82346	0.0039	NM_001005744	numb homolog
Ssc.5737.1.S1_at	1.82252	0.0463	NM_078467	cyclin-dependent kinase inhibitor 1A
Ssc.19807.1.S1_at	1.8179	0.0284	NM_014646	lipin 2
Ssc.20611.1.S1_at	1.8173	0.0346	NM_003200	transcription factor 3
Ssc.19128.1.A1_at	1.81381	0.0085	NM_015002	F-box protein 21
Ssc.5353.2.S1_at	1.81259	0.0465	NM_016598	zinc finger; DHHC-type containing 3
Ssc.19873.1.S1_at	1.78337	0.004	NM_194071	cAMP responsive element binding protein 3-like 2
Ssc.21872.1.S1_at	1.77961	0.0104	NM_020467	hypothetical protein from clone 643
Ssc.15240.3.A1_at	1.76797	0.0436	NM_006663	protein phosphatase 1; regulatory
Ssc.21237.1.S1_at	1.7678	0.0458	NM_006873	stoned B-like factor
Ssc.5119.1.S1_at	1.76335	0.037	NM_031212	solute carrier family 25; member 28
Ssc.6777.1.A1_at	1.76324	0.0229	NM_000065	complement component 6
Ssc.27344.1.A1_at	1.76023	0.0025	NM_014660	PHD finger protein 14
Ssc.12416.1.S1_a_at	1.74346	0.0344	NM_015308	formin binding protein 4
Ssc.1528.1.A1_at	1.72878	0.0397	XM_372198	hypothetical protein MGC17403
Ssc.3452.1.A1_at	1.72495	0.0222	NM_182540	DEADH
Ssc.24673.1.S1_at	1.72428	0.0181	NM_003516	histone 2; H2aa
Ssc.6206.1.S1_at	1.71193	0.0037	NM_138370	hypothetical protein BC007901
Ssc.18478.1.S1_at	1.71124	0.0412	NM_024513	FYVE and coiled-coil domain containing 1
Ssc.3219.1.S1_at	1.71026	0.0173	NM_002332	low density lipoprotein-related protein 1
Ssc.30714.1.A1_at	1.70439	0.0223	NM_052851	START domain containing 13
Ssc.3411.1.A1_at	1.69091	0.0099	NM_003407	zinc finger protein 36; C3H type; homolog
Ssc.26297.1.S1_at	1.6874	0.0175	NM_001002847	decreased expression in renal and prostate
Ssc.6163.2.S1_at	1.67834	0.0338	NM_005239	v-ets erythroblastosis virus E26 oncogene homolog 2
Ssc.16648.1.S1_at	1.67754	0.0048	NM_006472	thioredoxin interacting protein
Ssc.16236.1.S1_at	1.67474	0.0263	NM_001935	dipeptidylpeptidase 4
Ssc.18432.1.S1_at	1.66211	0.0487	NM_032632	poly
Ssc.4104.1.S1_at	1.65639	0.0139	NM_019058	DNA-damage-inducible transcript 4
Ssc.3189.1.A1_at	1.65392	0.0444	NM_004414	Down syndrome critical region gene 1
Ssc.16443.1.S1_at	1.65011	0.0034	NM_004052	BCL2adenovirus E1B 19kDa interacting protein 3
Ssc.18729.1.A1_s_at	1.64713	0.0027	NM_014683	unc-51-like kinase 2
Ssc.18918.1.A1_at	1.64405	0.0175	NM_002083	glutathione peroxidase 2
Ssc.13562.1.A1_at	1.63642	0.0308	NM_138316	pantothenate kinase 1
Ssc.2722.1.S1_at	1.63481	0.0029	NM_003214	TEA domain family member 3
Ssc.26155.1.A1_at	1.6343	0.0299	NM_032283	zinc finger; DHHC-type containing 18
Ssc.20133.1.A1_at	1.63025	0.0191	NM_006288	Thy-1 cell surface antigen
Ssc.7511.2.A1_at	1.6271	0.0474	NM_198700	CUG triplet repeat; RNA binding protein 1
Ssc.1026.1.S1_at	1.62384	0.0477	NM_020235	bobby sox homolog
Ssc.10055.1.A1_at	1.61986	0.0264	NM_006206	platelet-derived growth factor receptor; alpha polypeptide
Ssc.31053.1.A1_at	1.61484	0.0244	NM_004487	golgi autoantigen; golgin subfamily b; macrogolgin
Ssc.21904.1.A1_at	1.60693	0.0131	NM_030581	WD repeat domain 59
Ssc.2645.1.A1_at	1.60029	0.0157	NM_025128	MUS81 endonuclease homolog
Ssc.15722.1.S1_at	1.60021	0.0155	NM_002337	low density lipoprotein receptor-related protein associated
Ssc.15866.1.S1_at	1.59647	0.0071	NM_002268	karyopherin alpha 4
Ssc.1177.1.S1_at	1.59642	0.0495	NM_201442	complement component 1; s subcomponent
Ssc.25272.1.S1_at	1.59161	0.0073	XM_376062	similar to KIAA1155 protein
Ssc.27474.1.S1_at	1.58667	0.0251	NM_002621	properdin P factor; complement
Ssc.5839.1.S1_at	1.57966	0.0264	NM_018246	hypothetical protein FLJ10853
Ssc.4935.1.A1_at	1.57959	0.0435	NM_003596	tyrosylprotein sulfotransferase 1
Ssc.2682.1.S1_at	1.57513	0.004	NM_004089	TSC22 domain family; member 3
Ssc.3593.1.S1_at	1.57469	0.0341	NM_004390	cathepsin H
Ssc.7812.1.A1_at	1.57416	0.0209	NM_006281	serinethreonine kinase 3
Ssc.25996.1.A1_at	1.57406	0.0289	NM_153341	IBR domain containing 3
Ssc.4204.1.S1_at	1.57141	0.0063	NM_004130	glycogenin
Ssc.3737.1.S1_at	1.56793	0.0244	NM_001070	tubulin; gamma 1
Ssc.3081.1.S1_at	1.55855	0.0379	NM_007032	Tara-like protein
Ssc.18811.1.A1_at	1.55447	0.0359	NM_002060	gap junction protein; alpha 4; 37kDa
Ssc.21063.1.S1_at	1.55276	0.0272	NM_033420	chromosome 19 open reading frame 6
Ssc.10881.1.S1_at	1.55245	0.0184	NM_002229	jun B proto-oncogene
Ssc.19614.1.S1_at	1.54889	0.008	NM_003204	nuclear factor
Ssc.308.1.S2_at	1.54808	0.0369	NM_003299	tumor rejection antigen
Ssc.11623.1.A1_at	1.54507	0.0494	NM_000426	laminin; alpha 2
Ssc.19447.1.A1_at	1.54088	0.0276	NM_016607	armadillo repeat containing; X-linked 3
Ssc.11839.1.S1_at	1.53869	0.039	NM_021224	zinc finger protein 462
Ssc.4737.1.S1_at	1.53766	0.0127	NM_020350	angiotensin II receptor-associated protein
Ssc.6289.1.S1_at	1.53636	0.023	NM_005855	receptor
Ssc.27894.1.S1_at	1.53387	0.0358	NM_004954	MAPmicrotubule affinity-regulating kinase 2
Ssc.26067.1.S1_at	1.51795	0.0137	NM_001018111	podocalyxin-like
Ssc.26603.1.S1_at	1.51681	0.0007	NM_004618	topoisomerase
Ssc.20733.1.S1_at	1.51523	0.0477	NM_138442	hypothetical protein BC013949
Ssc.810.1.S1_at	1.5141	0.0471	NM_005506	scavenger receptor class B; member 2
Ssc.4345.1.S1_at	1.50966	0.0385	NM_001845	collagen; type IV; alpha 1
Ssc.17344.1.S1_at	1.5082	0.0362	NM_015352	protein O-fucosyltransferase 1
Ssc.2047.1.S1_at	1.50816	0.0019	NM_014923	fibronectin type III domain containing 3A
Ssc.4417.1.A1_at	1.50327	0.0142	NM_004481	UDP-N-acetyl-alpha-D-galactosamine:polypeptide N-acetylgala
Ssc.27212.1.S1_at	1.50007	0.0337	NM_014458	kelch-like 20
Ssc.2217.2.S1_at	1.4983	0.027	NM_032960	mitogen-activated protein kinase-activated protein kinase
Ssc.20953.2.S1_a_at	1.49445	0.0274	NM_005104	bromodomain containing 2
Ssc.13060.1.S1_a_at	1.48993	0.0308	NM_022447	PAP associated domain containing 5
Ssc.11395.1.S1_at	1.48992	0.0461	NM_018425	phosphatidylinositol 4-kinase type II
Ssc.16347.1.S1_at	1.48856	0.0042	NM_002631	phosphogluconate dehydrogenase
Ssc.18475.2.S1_at	1.48762	0.0119	NM_006821	peroxisomal long-chain acyl-coA thioesterase
Ssc.1948.1.S1_at	1.48613	0.0056	NM_022152	PP1201 protein
Ssc.24985.1.S1_at	1.48516	0.0421	NM_030937	cyclin L2
Ssc.18477.1.S1_at	1.48328	0.0363	NM_015289	vacuolar protein sorting 39
Ssc.10789.1.A1_at	1.48081	0.0146	XM_373630	hypothetical protein LOC145842
Ssc.24908.1.S1_at	1.4787	0.0469	NM_003046	solute carrier family 7
Ssc.12693.1.S1_at	1.47584	0.0418	NM_198402	protein tyrosine phosphatase-like
Ssc.4515.1.S1_at	1.47426	0.0353	NM_006045	ATPase; Class II; type 9A
Ssc.7514.1.A1_at	1.47376	0.0315	NM_030613	zinc finger protein 2 homolog
Ssc.26447.1.S1_at	1.47194	0.0037	NM_001304	carboxypeptidase D
Ssc.1512.1.S1_at	1.46962	0.0477	NM_181336	LEM domain containing 2
Ssc.16051.1.S1_at	1.46702	0.0168	NM_003816	a disintegrin and metalloproteinase domain 9
Ssc.6918.1.A1_at	1.45957	0.0468	NM_004458	acyl-CoA synthetase long-chain family member 4
Ssc.2720.1.S1_at	1.45889	0.0299	NM_153051	myotubularin related protein 3
Ssc.6988.1.A1_at	1.4564	0.0196	NM_138766	peptidylglycine alpha-amidating monooxygenase
Ssc.26337.1.S1_at	1.45518	0.0052	NM_000873	intercellular adhesion molecule 2
Ssc.7988.1.A1_at	1.44541	0.03	NM_030809	chromosome 12 open reading frame 22
Ssc.12316.1.S1_at	1.44496	0.0063	NM_182565	hypothetical protein MGC29814
Ssc.3003.1.S1_at	1.4376	0.0401	NM_014813	leucine-rich repeats and immunoglobulin-like domains 2
Ssc.20344.1.S1_at	1.43433	0.0349	NM_012478	WW domain binding protein 2
Ssc.812.1.S1_at	1.43193	0.0238	NM_015996	SID1 transmembrane family; member 2
Ssc.1977.1.S1_at	1.43185	0.0018	NM_006096	N-myc downstream regulated gene 1
Ssc.11069.1.A1_at	1.4303	0.0453	NM_020463	KIAA1387 protein
Ssc.31101.1.S1_at	1.42949	0.0206	NM_015542	UPF2 regulator of nonsense transcripts homolog
Ssc.1270.1.S1_at	1.42764	0.0371	NM_016176	stromal cell derived factor 4
Ssc.6649.1.S1_at	1.42659	0.0106	NM_199359	tumor protein D52-like 2
Ssc.4085.1.S1_at	1.4232	0.0387	NM_002859	paxillin
Ssc.10983.1.A1_at	1.42206	0.042	NM_001008660	phosphatidylinositol binding clathrin assembly protein
Ssc.3626.1.S1_at	1.41213	0.0338	NM_178507	NS5ATP13TP2 protein
Ssc.16494.1.A1_at	1.41153	0.004	NM_024872	docking protein 3
Ssc.20070.1.S1_at	1.40925	0.0299	NM_022153	chromosome 10 open reading frame 54
Ssc.15720.1.A1_at	1.40856	0.0156	NM_018235	CNDP dipeptidase 2
Ssc.6931.1.A1_at	1.40833	0.0263	NM_006948	stress 70 protein chaperone; microsome-associated; 60kDa
Ssc.30729.3.A1_at	1.40557	0.0239	NM_012482	zinc finger protein 281
Ssc.20945.1.S1_at	1.40449	0.0455	NM_013449	bromodomain adjacent to zinc finger domain; 2A
Ssc.26084.1.S1_at	1.40364	0.0235	NM_001001323	ATPase; Ca++ transporting; plasma membrane 1
Ssc.21784.1.A1_at	1.40234	0.0285	NM_001319	casein kinase 1; gamma 2
Ssc.1858.1.A1_at	1.40233	0.0449	NM_178585	WD repeat and FYVE domain containing 3
Ssc.5161.1.S1_at	1.3963	0.0102	NM_052868	immunoglobulin superfamily; member 8
Ssc.6972.1.A1_at	1.39365	0.0436	NM_006948	stress 70 protein chaperone; microsome-associated; 60kDa
Ssc.1648.1.S1_at	1.39351	0.0472	NM_015959	thioredoxin-related transmembrane protein 2
Ssc.2569.1.S1_at	1.39327	0.032	NM_030927	tetraspanin 14
Ssc.22015.1.A1_at	1.39114	0.0263	NM_174933	phytanoyl-CoA dioxygenase domain containing 1
Ssc.4693.1.S1_at	1.37955	0.0097	NM_002336	low density lipoprotein receptor-related protein 6
Ssc.11257.1.S1_at	1.37816	0.0389	NM_003255	tissue inhibitor of metalloproteinase 2
Ssc.9470.1.S1_at	1.37785	0.017	NM_001017926	zinc fingers and homeoboxes 1
Ssc.5480.1.S1_at	1.37706	0.0071	NM_032643	interferon regulatory factor 5
Ssc.20414.1.S1_at	1.37693	0.0383	NM_001084	procollagen-lysine; 2-oxoglutarate 5-dioxygenase 3
Ssc.4674.1.S1_at	1.37536	0.0267	NM_001065	tumor necrosis factor receptor superfamily; member 1A
Ssc.16047.1.S1_at	1.37468	0.0369	NM_012448	signal transducer and activator of transcription 5B
Ssc.12429.1.S1_at	1.37006	0.0481	NM_032790	hypothetical protein FLJ14466
Ssc.21579.1.S1_at	1.36228	0.0262	NM_015149	ral guanine nucleotide dissociation stimulator-like 1
Ssc.3908.1.A1_at	1.35834	0.0026	NM_006134	transmembrane protein 50B
Ssc.24474.1.A1_at	1.35421	0.0217	NM_177453	progestin and adipoQ receptor family member III
Ssc.17026.1.S1_at	1.34807	0.0163	NM_000592	complement component 4B
Ssc.7378.1.A1_at	1.34664	0.0175	NM_001693	ATPase; H+ transporting; lysosomal 5658kDa; V1 subunit B;
Ssc.21963.1.S1_at	1.3437	0.0453	NM_004295	TNF receptor-associated factor 4
Ssc.22114.1.S1_at	1.34295	0.0238	NM_019081	limkain b1
Ssc.1048.1.S1_at	1.34244	0.004	NM_000113	torsin family 1; member A
Ssc.3723.1.S1_at	1.34204	0.0116	NM_000696	aldehyde dehydrogenase 9 family; member A1
Ssc.12809.3.S1_at	1.33701	0.0283	NM_006349	zinc finger; HIT domain containing 1
Ssc.3469.1.S1_at	1.33493	0.0277	NM_006567	phenylalanine-tRNA synthetase 2
Ssc.5824.2.S1_a_at	1.33276	0.009	NM_002525	nardilysin
Ssc.6477.1.A1_at	1.32779	0.035	NM_006951	TAF5 RNA polymerase II; TATA box binding protein
Ssc.12592.1.S1_at	1.32662	0.0265	NM_006324	craniofacial development protein 1
Ssc.11529.1.A1_at	1.31987	0.0253	NM_019088	hypothetical protein F23149_1
Ssc.5093.1.A1_at	1.31891	0.0442	NM_003029	SHC
Ssc.26062.1.S1_at	1.30237	0.031	NM_016530	RAB8B; member RAS oncogene family
Ssc.2363.1.S1_at	1.29899	0.02	NM_013392	nuclear receptor binding protein
Ssc.10256.1.A1_at	1.29886	0.001	NM_002600	phosphodiesterase 4B; cAMP-specific
Ssc.1908.1.S1_at	1.29682	0.0359	NM_004958	FK506 binding protein 12-rapamycin associated protein 1
Ssc.24095.2.A1_at	1.2964	0.0391	NM_000604	fibroblast growth factor receptor 1
Ssc.5947.1.A1_at	1.29615	0.0059	NM_203346	high density lipoprotein binding protein
Ssc.6792.1.A1_at	1.2907	0.0179	NM_001166	baculoviral IAP repeat-containing 2
Ssc.12051.1.S1_at	1.28808	0.0159	XM_370880	mesoderm development candidate 2
Ssc.20910.1.S1_at	1.2867	0.0294	NM_004760	serinethreonine kinase 17a
Ssc.2677.1.S1_at	1.28497	0.0134	NM_007107	signal sequence receptor; gamma
Ssc.19602.1.A1_at	1.28461	0.049	NM_000086	ceroid-lipofuscinosis; neuronal 3; juvenile
Ssc.31188.1.S1_at	1.28193	0.0304	NM_003170	suppressor of Ty 6 homolog
Ssc.9544.1.S1_at	1.28077	0.0157	NM_003879	CASP8 and FADD-like apoptosis regulator
Ssc.14143.1.A1_at	1.27864	0.014	NM_014820	translocase of outer mitochondrial membrane 70 homolog A
Ssc.21956.1.S1_at	1.27851	0.0363	NM_003903	CDC16 cell division cycle 16 homolog
Ssc.4314.1.S1_at	1.27536	0.0489	NM_018195	hypothetical protein FLJ10726
Ssc.16606.1.S1_at	1.27458	0.0444	NM_006801	KDEL
Ssc.1694.1.S1_at	1.27264	0.0141	NM_006253	protein kinase; AMP-activated; beta 1 non-catalytic subuni
Ssc.3652.1.S1_at	1.27167	0.0341	NM_212551	hypothetical protein SB145
Ssc.13512.1.A1_at	1.26981	0.0453	NM_133372	KIAA1961 gene
Ssc.10876.1.S1_at	1.26925	0.019	NM_014517	upstream binding protein 1
Ssc.18792.1.A1_at	1.26761	0.031	NM_014248	ring-box 1
Ssc.17281.1.A1_at	1.2668	0.0255	NM_033535	F-box and leucine-rich repeat protein 5
Ssc.6889.1.A1_at	1.26148	0.032	NM_007236	calcium binding protein P22
Ssc.24045.1.S1_at	1.25696	0.0111	NM_138395	methionine-tRNA synthetase 2
Ssc.12241.1.A1_at	1.25618	0.0194	NM_001002857	annexin A2
Ssc.9485.1.A1_at	1.25468	0.0439	NM_175921	hypothetical protein LOC285636
Ssc.4640.1.S1_at	1.25384	0.014	NM_002912	REV3-like; catalytic subunit of DNA polymerase zeta
Ssc.25783.1.S1_at	1.25341	0.0199	NM_025160	WD repeat domain 26
Ssc.27378.1.S1_at	1.25198	0.0161	NM_022362	MMS19-like
Ssc.15642.1.A1_at	1.25065	0.0082	NM_018683	zinc finger protein 313
Ssc.21641.1.A1_at	1.24701	0.0195	NM_001017980	hypothetical protein LOC203547
Ssc.6907.1.S1_at	1.24588	0.0446	NM_007271	serinethreonine kinase 38
Ssc.14532.1.S2_at	1.24577	0.0189	NM_178155	fucosyltransferase 8
Ssc.3656.1.S1_at	1.24538	0.0152	NM_014458	kelch-like 20
Ssc.3463.1.S1_at	1.24065	0.041	NM_001292	CDC-like kinase 3
Ssc.1294.1.S1_at	1.24064	0.0077	NM_005600	nitrilase 1
Ssc.26056.1.S1_at	1.23919	0.0492	NM_017857	slingshot homolog 3
Ssc.12921.1.S1_at	1.2379	0.0459	NM_014888	family with sequence similarity 3; member C
Ssc.20424.1.S1_at	1.23707	0.0435	NM_005067	seven in absentia homolog 2
Ssc.18505.1.A1_at	1.23673	0.0375	NM_019044	hypothetical protein FLJ10996
Ssc.11790.3.A1_a_at	1.23452	0.0405	NM_006224	phosphatidylinositol transfer protein; alpha
Ssc.8825.1.A1_at	1.23431	0.0285	NM_001516	general transcription factor IIH; polypeptide 3; 34kDa
Ssc.14465.1.A1_at	1.23228	0.0395	NM_018976	solute carrier family 38; member 2
Ssc.8063.1.A1_at	1.22332	0.0425	NM_019027	RNA-binding protein
Ssc.24384.1.S1_at	1.22189	0.0431	NM_033549	tripartite motif-containing 41
Ssc.5458.1.S1_at	1.21371	0.0064	NM_015913	thioredoxin domain containing 12
Ssc.28535.1.S1_at	1.2117	0.0035	NM_080422	protein tyrosine phosphatase; non-receptor type 2
Ssc.7928.1.A1_at	1.20031	0.0318	NM_003473	signal transducing adaptor molecule
Ssc.19655.1.S1_at	1.19886	0.0449	NM_004549	NADH dehydrogenase
Ssc.3024.1.S1_at	1.19664	0.0253	NM_014319	LEM domain containing 3
Ssc.3982.1.S1_at	1.19628	0.0239	NM_181838	ubiquitin-conjugating enzyme E2D 2
Ssc.12992.1.S1_at	1.19035	0.0485	NM_020440	prostaglandin F2 receptor negative regulator
Ssc.28483.1.S1_at	1.18791	0.024	NM_019041	mitochondrial translational release factor 1-like
Ssc.31063.1.A1_at	1.18418	0.0347	NM_003452	zinc finger protein 189
Ssc.21153.1.S1_at	1.1833	0.0258	NM_012405	isoprenylcysteine carboxyl methyltransferase
Ssc.1903.1.S1_at	1.18162	0.033	NM_002376	MAPmicrotubule affinity-regulating kinase 3
Ssc.20926.1.S1_at	1.1765	0.0296	NM_005271	glutamate dehydrogenase 1
Ssc.2056.1.S1_at	1.17268	0.0056	NM_022343	chromosome 9 open reading frame 19
Ssc.26589.2.A1_at	1.16071	0.0344	NM_022830	RNA binding motif protein 21
Ssc.8213.1.A1_at	1.15648	0.0384	NM_024613	pleckstrin homology domain containing; family F
Ssc.4058.1.A1_at	1.13902	0.0282	NM_005494	DnaJ
Ssc.7413.1.A1_at	1.13877	0.0188	NM_006892	DNA
Ssc.22195.1.S1_at	1.12363	0.0475	NM_017634	potassium channel tetramerisation domain containing 9
Ssc.13798.1.A1_at	1.12299	0.012	NM_005871	survival motor neuron domain containing 1
Ssc.2764.1.S1_a_at	1.09759	0.0222	NM_001018108	small EDRK-rich factor 2
Ssc.24202.1.S1_at	1.09376	0.0385	NM_015721	gem
Ssc.24198.1.S1_at	1.07555	0.0437	NM_006788	ralA binding protein 1
Ssc.12515.1.S1_at	0.933598	0.0201	NM_006098	guanine nucleotide binding protein
Ssc.4719.1.S1_at	0.909396	0.0175	NM_001011537	forty-two-three domain containing 1
Ssc.6663.1.A1_at	0.907184	0.0042	NM_021121	eukaryotic translation elongation factor 1 beta 2
Ssc.18389.3.S1_at	0.899119	0.013	NM_004069	adaptor-related protein complex 2; sigma 1 subunit
Ssc.4708.1.A1_at	0.89832	0.0394	NM_001412	eukaryotic translation initiation factor 1A; X-linked
Ssc.5730.2.A1_at	0.896143	0.0077	NM_002264	karyopherin alpha 1
Ssc.16541.1.S1_at	0.894294	0.0333	NM_199185	nucleophosmin
Ssc.2811.1.S1_at	0.888811	0.0096	NM_003418	zinc finger protein 9
Ssc.13990.2.S1_at	0.882616	0.0144	NM_005721	ARP3 actin-related protein 3 homolog
Ssc.2730.1.S1_at	0.882295	0.0265	NM_001933	dihydrolipoamide S-succinyltransferase
Ssc.18203.1.S1_a_at	0.878168	0.0312	NM_004846	eukaryotic translation initiation factor 4E member 2
Ssc.28503.1.S1_at	0.865914	0.0492	NM_001500	GDP-mannose 4;6-dehydratase
Ssc.27478.1.A1_at	0.863914	0.0278	NM_002907	RecQ protein-like
Ssc.2636.1.S1_at	0.86021	0.0487	NM_003590	cullin 3
Ssc.20206.1.A1_at	0.859768	0.0012	NM_000985	ribosomal protein L17
Ssc.22216.1.A1_at	0.854624	0.0345	NM_203291	retinoblastoma binding protein 8
Ssc.21439.1.S1_at	0.853055	0.0465	NM_014455	zinc finger protein 364
Ssc.5611.1.S1_at	0.851534	0.0207	NM_213720	chromosome 22 open reading frame 16
Ssc.22641.2.S1_a_at	0.851023	0.041	NM_001681	ATPase; Ca++ transporting; cardiac muscle; slow twitch 2
Ssc.869.1.S1_at	0.850649	0.0109	NM_014740	DEAD
Ssc.27101.1.A1_at	0.850489	0.0219	NM_213654	armadillo repeat containing 8
Ssc.4977.1.S1_at	0.849997	0.0063	NM_181471	replication factor C
Ssc.17433.1.S1_at	0.848959	0.0434	XM_373633	hypothetical LOC388134
Ssc.29071.1.A1_at	0.846474	0.037	NM_020920	chromodomain helicase DNA binding protein 8
Ssc.4077.2.S1_at	0.845137	0.049	NM_032295	solute carrier family 37
Ssc.16693.1.S1_at	0.84399	0.0306	NM_012106	ADP-ribosylation factor-like 2 binding protein
Ssc.17250.1.S1_a_at	0.842188	0.0366	NM_000320	quinoid dihydropteridine reductase
Ssc.1925.1.S1_at	0.842007	0.0168	NM_002696	polymerase
Ssc.19550.1.S1_at	0.840206	0.011	NM_031434	chromosome 7 open reading frame 21
Ssc.28551.1.S1_at	0.833976	0.0304	NM_021144	PC4 and SFRS1 interacting protein 1
Ssc.1396.1.S1_at	0.82931	0.0153	NM_017694	FLJ20160 protein
Ssc.2456.1.S1_at	0.827999	0.0277	NM_006826	tyrosine 3-monooxygenasetryptophan 5-monooxygenase activa
Ssc.23987.1.A1_at	0.82737	0.0165	NM_024635	MAK10 homolog; amino-acid N-acetyltransferase subunit;
Ssc.21986.1.S1_at	0.822084	0.0306	NM_205768	zinc finger protein 238
Ssc.6729.1.S1_at	0.821945	0.0188	NM_004046	ATP synthase; H+ transporting; mitochondrial F1 complex; a
Ssc.231.1.S1_at	0.81959	0.0381	NM_004109	ferredoxin 1
Ssc.6925.1.A1_at	0.815666	0.0077	XM_114317	similar to ribosomal protein L22
Ssc.6004.1.A1_at	0.815143	0.0044	NM_018660	zinc finger protein 395
Ssc.17330.2.A1_at	0.812908	0.0303	NM_017615	chromosome 10 open reading frame 86
Ssc.14071.1.S1_at	0.81229	0.0059	NM_019005	hypothetical protein FLJ20323
Ssc.10966.1.A1_at	0.809365	0.0472	NM_002893	retinoblastoma binding protein 7
Ssc.21045.1.S1_at	0.80771	0.0119	NM_006758	U2
Ssc.1427.1.S1_at	0.803928	0.0194	NM_014173	HSPC142 protein
Ssc.16422.1.S1_at	0.802445	0.0485	NM_004253	phospholipase A2-activating protein
Ssc.18222.1.S1_at	0.800809	0.0085	NM_033271	BTB
Ssc.1238.1.S1_at	0.800735	0.0024	NM_016243	NAD
Ssc.11142.1.A1_at	0.797214	0.0486	NM_031922	RALBP1 associated Eps domain containing 1
Ssc.6025.2.A1_at	0.796615	0.023	NM_007315	signal transducer and activator of transcription 1; 91kDa
Ssc.8854.1.A1_at	0.796565	0.028	NM_199282	Rho GTPase activating protein 27
Ssc.27312.1.S1_at	0.794853	0.0057	NM_006077	calcium binding atopy-related autoantigen 1
Ssc.886.1.S1_at	0.793526	0.0312	NM_001916	cytochrome c-1
Ssc.3025.1.A1_at	0.792227	0.0228	NM_022081	Hermansky-Pudlak syndrome 4
Ssc.28142.1.A1_at	0.790071	0.0112	NM_003463	protein tyrosine phosphatase type IVA; member 1
Ssc.16386.1.S1_at	0.789484	0.0237	NM_006659	tubulin; gamma complex associated protein 2
Ssc.18531.1.S1_at	0.787157	0.0492	NM_003375	voltage-dependent anion channel 2
Ssc.24763.1.A1_at	0.785744	0.0384	NM_001880	activating transcription factor 2
Ssc.24620.3.A1_a_at	0.783495	0.0417	NM_016492	RAN guanine nucleotide release factor
Ssc.1309.1.S1_at	0.783391	0.0492	NM_004551	NADH dehydrogenase
Ssc.31168.1.S1_at	0.780967	0.0481	NM_003634	nipsnap homolog 1
Ssc.5369.1.A1_at	0.780251	0.0353	NM_012399	phosphatidylinositol transfer protein; beta
Ssc.15663.1.S1_at	0.779965	0.0201	NM_001469	X-ray repair complementing defective repair in Chinese ham
Ssc.30870.1.A1_at	0.778129	0.0053	NM_181726	ankyrin repeat domain 37
Ssc.1853.1.S1_at	0.775383	0.0428	NM_005710	polyglutamine binding protein 1
Ssc.8785.1.A1_at	0.772983	0.0009	NM_005015	oxidase
Ssc.7256.1.A1_at	0.772781	0.0493	NM_053064	guanine nucleotide binding protein
Ssc.13719.1.A1_at	0.772396	0.0457	NM_177969	protein phosphatase 1B
Ssc.16638.1.S1_at	0.771277	0.0483	NM_001636	solute carrier family 25
Ssc.11816.1.A1_at	0.770632	0.0262	NM_002858	ATP-binding cassette; sub-family D
Ssc.1793.1.S1_at	0.768011	0.0374	NM_198970	amino-terminal enhancer of split
Ssc.7701.1.A1_at	0.767218	0.007	NM_005563	stathmin 1oncoprotein 18
Ssc.9753.2.S1_at	0.763501	0.0238	NM_012331	methionine sulfoxide reductase A
Ssc.20354.1.S1_at	0.762747	0.0303	NM_015303	KIAA0804
Ssc.21134.1.S1_at	0.761875	0.0498	NM_006520	t-complex-associated-testis-expressed 1-like
Ssc.12913.1.A1_at	0.761545	0.0278	NM_032360	acyl-Coenzyme A binding domain containing 6
Ssc.13656.1.S1_at	0.761431	0.0035	NM_020197	SET and MYND domain containing 2
Ssc.15914.1.S1_at	0.761128	0.0328	NM_003151	signal transducer and activator of transcription 4
Ssc.5962.1.A1_at	0.759274	0.011	NM_003927	methyl-CpG binding domain protein 2
Ssc.11374.1.S1_at	0.758018	0.0426	NM_015696	glutathione peroxidase 7
Ssc.20050.1.S1_at	0.755795	0.0225	NM_018154	ASF1 anti-silencing function 1 homolog B
Ssc.5335.1.S1_at	0.755396	0.019	NM_003143	single-stranded DNA binding protein 1
Ssc.10950.1.A1_at	0.754549	0.0145	NM_173473	chromosome 10 open reading frame 104
Ssc.24360.1.S1_a_at	0.754397	0.0475	NM_012434	solute carrier family 17
Ssc.2855.1.S1_at	0.754098	0.0233	NM_152682	hypothetical protein MGC10198
Ssc.1709.1.S1_at	0.751246	0.0278	NM_032329	inhibitor of growth family; member 5
Ssc.15252.1.S1_at	0.750796	0.0262	NM_201533	diacylglycerol kinase; zeta 104kDa
Ssc.1279.1.A1_at	0.747667	0.0054	NM_018379	family with sequence similarity 63; member A
Ssc.6380.1.S1_at	0.747653	0.0174	NM_006710	COP9 constitutive photomorphogenic homolog subunit 8
Ssc.16668.1.S1_at	0.746482	0.0209	NM_003073	SWISNF related; matrix associated; actin dependent regula
Ssc.18308.1.A1_at	0.746396	0.0062	XM_370728	similar to heterogeneous nuclear ribonucleoprot
Ssc.7236.1.A1_at	0.745173	0.0484	NM_003916	adaptor-related protein complex 1; sigma 2 subunit
Ssc.7677.1.A1_at	0.744889	0.0304	NM_199040	nudix
Ssc.15393.1.S1_at	0.742094	0.0494	NM_012241	sirtuin
Ssc.22204.1.A1_at	0.74023	0.0006	NM_019061	myotubularin related protein 12
Ssc.23279.1.S1_at	0.739414	0.0365	NM_002404	microfibrillar-associated protein 4
Ssc.4855.1.S1_at	0.738523	0.0106	NM_144589	catechol-O-methyltransferase domain containing 1
Ssc.5549.1.S1_at	0.738463	0.0334	NM_001444	fatty acid binding protein 5
Ssc.9387.1.A1_at	0.735501	0.0357	NM_002592	proliferating cell nuclear antigen
Ssc.7047.1.S1_at	0.733566	0.0239	NM_001791	cell division cycle 42
Ssc.17832.1.S1_at	0.731331	0.0023	NM_006805	heterogeneous nuclear ribonucleoprotein A0
Ssc.21267.1.S1_at	0.729152	0.0484	NM_018376	nipsnap homolog 3B
Ssc.14238.1.S1_a_at	0.729131	0.0486	NM_004537	nucleosome assembly protein 1-like 1
Ssc.11677.1.A1_at	0.728846	0.0416	NM_002635	solute carrier family 25
Ssc.22111.1.S1_at	0.728454	0.0161	NM_021132	protein phosphatase 3
Ssc.5910.3.S1_at	0.728021	0.0315	NM_005428	vav 1 oncogene
Ssc.9809.1.A1_at	0.726653	0.0353	NM_183415	ubiquitin protein ligase E3B
Ssc.17463.1.A1_at	0.726118	0.0258	NM_018393	hypothetical protein FLJ11336
Ssc.25207.1.A1_at	0.726069	0.0469	NM_000210	integrin; alpha 6
Ssc.16337.1.S2_at	0.724091	0.0067	NM_016433	glycolipid transfer protein
Ssc.7802.1.A1_at	0.724037	0.0493	NM_005100	A kinase
Ssc.11985.1.S1_at	0.723607	0.0359	NM_012321	LSM4 homolog; U6 small nuclear RNA associated
Ssc.1429.1.A1_at	0.722397	0.0318	NM_004537	nucleosome assembly protein 1-like 1
Ssc.10063.2.A1_at	0.720918	0.0427	NM_014500	HIV TAT specific factor 1
Ssc.20238.2.S1_a_at	0.71856	0.0428	NM_005471	glucosamine-6-phosphate deaminase 1
Ssc.21605.2.S1_at	0.717531	0.0398	NM_016359	nucleolar and spindle associated protein 1
Ssc.4741.1.S1_at	0.71684	0.0081	NM_000289	phosphofructokinase; muscle
Ssc.19169.1.S1_at	0.715805	0.0444	NM_014176	ubiquitin-conjugating enzyme E2T
Ssc.16392.2.A1_at	0.715742	0.0143	NM_199054	MAP kinase interacting serinethreonine kinase 2
Ssc.14206.1.S1_at	0.715627	0.0056	NM_014953	KIAA1008
Ssc.7910.1.A1_at	0.714436	0.0428	NM_018063	helicase; lymphoid-specific
Ssc.8937.1.A1_at	0.714374	0.0074	NM_024844	pericentrin 1
Ssc.4154.1.A1_at	0.713957	0.0315	NM_022897	RAN binding protein 17
Ssc.24058.1.A1_at	0.713714	0.0131	NM_052903	tubulin; gamma complex associated protein 5
Ssc.155.1.S1_at	0.71306	0.0231	NM_003020	secretory granule; neuroendocrine protein 1
Ssc.11173.1.A1_at	0.710724	0.0387	NM_015954	2-deoxyribose-5-phosphate aldolase homolog
Ssc.30743.1.S1_at	0.708746	0.0338	NM_145753	pleckstrin homology-like domain; family B; member 2
Ssc.1585.1.A1_at	0.706517	0.0284	NM_138437	G protein-coupled receptor associated sorting protein 2
Ssc.29078.1.S1_at	0.704941	0.0241	NM_015905	tripartite motif-containing 24
Ssc.21716.1.A1_at	0.704274	0.0489	NM_001008709	protein phosphatase 1; catalytic subunit; alpha isoform
Ssc.790.1.S1_at	0.704002	0.0325	NM_003091	small nuclear ribonucleoprotein polypeptides B and B1
Ssc.11376.1.A1_a_at	0.703787	0.0255	NM_177433	melanoma antigen family D; 2
Ssc.5179.1.A1_at	0.703697	0.0324	NM_006549	calciumcalmodulin-dependent protein kinase kinase 2; beta
Ssc.11346.1.S1_at	0.703417	0.0373	NM_016091	eukaryotic translation initiation factor 3; subunit 6 inte
Ssc.12202.2.S1_at	0.701888	0.0121	NM_002004	farnesyl diphosphate synthase
Ssc.11818.1.A1_at	0.701427	0.0426	NM_014634	protein phosphatase 1F
Ssc.6695.1.A1_a_at	0.699562	0.041	NM_018848	McKusick-Kaufman syndrome
Ssc.11114.1.A1_at	0.698626	0.0075	NM_002945	replication protein A1; 70kDa
Ssc.24338.1.S1_at	0.698159	0.0156	NM_015169	RRS1 ribosome biogenesis regulator homolog
Ssc.27250.1.S1_at	0.697483	0.0476	NM_015004	exosome component 7
Ssc.9198.1.S1_at	0.693732	0.0224	NM_015328	KIAA0828 protein
Ssc.25094.1.A1_at	0.688048	0.0496	XM_209408	similar to bA436C9.2
Ssc.832.1.S1_at	0.684976	0.0158	NM_145246	chromosome 10 open reading frame 4
Ssc.7715.1.A1_at	0.683897	0.021	NM_002901	reticulocalbin 1; EF-hand calcium binding domain
Ssc.7567.2.S1_at	0.682806	0.0098	NM_020774	mindbomb homolog 1
Ssc.30934.1.S1_at	0.681976	0.0313	NM_017489	telomeric repeat binding factor
Ssc.6698.1.S1_at	0.68126	0.0177	NM_005548	lysyl-tRNA synthetase
Ssc.2289.1.S1_at	0.680538	0.0453	NM_020843	zinc finger protein 291
Ssc.26425.1.S1_at	0.677228	0.0118	NM_015426	WD repeat domain 51A
Ssc.4739.1.S1_at	0.674472	0.0085	NM_024959	solute carrier family 24
Ssc.26272.2.S1_at	0.67434	0.0208	NM_006675	tetraspanin 9
Ssc.181.1.S1_at	0.673103	0.0123	NM_001003806	TCR gamma alternate reading frame protein
Ssc.7910.2.A1_a_at	0.672938	0.0052	NM_018063	helicase; lymphoid-specific
Ssc.3415.1.S1_at	0.672655	0.013	NM_203344	SERTA domain containing 3
Ssc.7034.1.A1_at	0.670772	0.0315	NM_016297	prenylcysteine oxidase 1
Ssc.30391.1.A1_at	0.670387	0.0132	NM_203357	CTAGE family; member 5
Ssc.14218.1.S1_at	0.669317	0.0093	NM_016630	spastic paraplegia 21
Ssc.18374.1.A1_at	0.668654	0.0354	NM_025097	hypothetical protein FLJ21106
Ssc.1539.1.S1_at	0.668173	0.0368	NM_021144	PC4 and SFRS1 interacting protein 1
Ssc.30602.1.A1_at	0.66686	0.0083	XM_291154	FLJ46041 protein
Ssc.11168.1.A1_at	0.66643	0.0286	NM_002801	proteasome
Ssc.3005.1.S1_at	0.665256	0.0478	NM_003104	sorbitol dehydrogenase
Ssc.3578.1.S1_at	0.663883	0.0339	NM_020533	mucolipin 1
Ssc.25508.1.S1_at	0.662905	0.0116	NM_001003803	ATP synthase; H+ transporting; mitochondrial F0 complex
Ssc.22490.1.S1_at	0.662067	0.0033	NM_017998	chromosome 9 open reading frame 40
Ssc.14113.1.S1_at	0.661535	0.0039	NM_014865	chromosome condensation-related SMC-associated protein 1
Ssc.3023.1.A1_at	0.659438	0.0492	NM_032499	hypothetical protein HH114
Ssc.2868.1.S1_at	0.659407	0.0324	NM_033222	PC4 and SFRS1 interacting protein 1
Ssc.17303.1.S1_at	0.658947	0.0449	NM_005484	poly
Ssc.12724.1.S1_at	0.657921	0.0486	NM_013236	ataxin 10
Ssc.24110.1.S1_at	0.654103	0.0275	NM_007306	breast cancer 1; early onset
Ssc.19060.1.A1_at	0.65382	0.0459	NM_173515	CNKSR family member 3
Ssc.12642.1.S1_at	0.653199	0.0442	NM_003216	thyrotrophic embryonic factor
Ssc.25842.1.S1_at	0.651273	0.049	NM_005153	ubiquitin specific protease 10
Ssc.8153.1.A1_at	0.64991	0.0324	NM_001012398	fused toes homolog
Ssc.3455.2.S1_at	0.649336	0.0389	NM_014847	ubiquitin associated protein 2-like
Ssc.9785.1.S1_at	0.648513	0.0464	NM_006936	SMT3 suppressor of mif two 3 homolog 3
Ssc.15554.1.A1_a_at	0.648386	0.0319	NM_021141	X-ray repair complementing defective repair in Chinese ham
Ssc.808.1.S1_at	0.647728	0.0349	NM_000282	propionyl Coenzyme A carboxylase; alpha polypeptide
Ssc.24986.1.S1_at	0.646192	0.0115	NM_000689	aldehyde dehydrogenase 1 family; member A1
Ssc.11954.1.A1_at	0.64495	0.0084	NM_001003682	cDNA DKFZp434C184 gene
Ssc.5348.1.S1_at	0.644948	0.0201	NM_004337	chromosome 8 open reading frame 1
Ssc.2336.1.A1_at	0.644713	0.0105	NM_014729	thymus high mobility group box protein TOX
Ssc.7621.1.A1_at	0.644252	0.0488	NM_018685	anillin; actin binding protein
Ssc.4093.1.A1_at	0.639483	0.0354	NM_000619	interferon; gamma
Ssc.27900.1.S1_at	0.63808	0.049	NM_001003725	WD repeat domain 68
Ssc.7733.1.S1_at	0.63712	0.0471	NM_144981	hypothetical protein FLJ25059
Ssc.941.1.S1_at	0.636475	0.0217	NM_001613	actin; alpha 2; smooth muscle; aorta
Ssc.18668.1.S1_at	0.635275	0.0251	NM_152705	hypothetical protein MGC9850
Ssc.19619.1.S1_at	0.632885	0.0006	NM_005356	lymphocyte-specific protein tyrosine kinase
Ssc.24107.1.A1_at	0.632813	0.0439	NM_000122	excision repair cross-complementing rodent repair deficienc
Ssc.3630.1.S1_at	0.632367	0.0032	NM_017980	LIM and senescent cell antigen-like domains 2
Ssc.6222.1.S1_a_at	0.631167	0.0316	NM_004355	CD74 antigen
Ssc.19365.1.S1_at	0.631118	0.0068	NM_001010919	hypothetical protein LOC441168
Ssc.27313.3.S1_at	0.628707	0.0246	NM_203506	growth factor receptor-bound protein 2
Ssc.19928.1.S1_a_at	0.62833	0.0147	NM_001948	dUTP pyrophosphatase
Ssc.13956.1.S1_at	0.627988	0.0044	NM_001018007	tropomyosin 1
Ssc.17357.2.A1_at	0.627602	0.0258	NM_001013415	F-box and WD-40 domain protein 7
Ssc.24209.1.S1_at	0.623602	0.0367	NM_014172	phosphohistidine phosphatase 1
Ssc.13519.1.A1_at	0.621364	0.0034	NM_004736	xenotropic and polytropic retrovirus receptor
Ssc.2041.2.S1_at	0.619845	0.0467	NM_001012424	YY1 associated factor 2
Ssc.5796.3.S1_a_at	0.618456	0.0358	NM_025228	TRAF3 interacting protein 3
Ssc.28696.1.S1_at	0.614873	0.041	NM_004409	dystrophia myotonica-protein kinase
Ssc.11215.1.S1_at	0.614636	0.0088	NM_152330	chromosome 14 open reading frame 31
Ssc.14271.1.A1_at	0.614089	0.0228	NM_001290	LIM domain binding 2
Ssc.6974.1.A1_at	0.613503	0.0424	NM_206930	synaptotagmin-like 2
Ssc.18084.1.S1_at	0.611428	0.0308	NM_021800	DnaJ
SscAffx.20.1.S1_at	0.610987	0.0295	NM_000073	CD3G antigen; gamma polypeptide
Ssc.29645.1.A1_at	0.610931	0.0395	NM_015713	ribonucleotide reductase M2 B
Ssc.12790.1.A1_at	0.60721	0.04	NM_005429	vascular endothelial growth factor C
Ssc.4705.2.A1_at	0.605657	0.0421	NM_022138	SPARC related modular calcium binding 2
Ssc.26260.1.S1_at	0.603359	0.0471	NM_005111	crystallin; zeta
Ssc.4498.1.S1_at	0.60249	0.0079	NM_017592	intersex-like
Ssc.5595.1.S1_a_at	0.601986	0.0094	NM_007109	transcription factor 19
Ssc.838.1.S1_at	0.60173	0.0189	NM_004227	pleckstrin homology; Sec7 and coiled-coil domains 3
Ssc.10237.1.S1_at	0.601573	0.0177	NM_014365	heat shock 22kDa protein 8
Ssc.11161.1.S1_at	0.600115	0.0473	NM_014608	cytoplasmic FMR1 interacting protein 1
Ssc.15727.1.A1_at	0.599324	0.0456	NM_006918	sterol-C5-desaturase
Ssc.10932.1.S1_at	0.598728	0.0421	NM_206836	peroxisomal D3;D2-enoyl-CoA isomerase
Ssc.3868.1.A1_at	0.598533	0.0302	NM_018328	methyl-CpG binding domain protein 5
Ssc.6771.1.S1_a_at	0.596894	0.0433	NM_003130	sorcin
Ssc.9352.1.S1_at	0.59551	0.0306	NM_020979	adaptor protein with pleckstrin homology and src homology
Ssc.7204.1.A1_at	0.59504	0.002	NM_005326	hydroxyacylglutathione hydrolase
Ssc.7860.1.A1_at	0.589957	0.0433	NM_020782	kelch domain containing 5
Ssc.28446.1.S1_at	0.585704	0.0134	NM_030625	CXXC finger 6
Ssc.6474.1.S1_at	0.585432	0.0028	NM_000637	glutathione reductase
Ssc.24694.1.S1_at	0.584705	0.0475	NM_003392	wingless-type MMTV integration site family; member 5A
Ssc.10132.1.S1_at	0.584646	0.0008	NM_006832	pleckstrin homology domain containing; family C
Ssc.19205.2.S1_at	0.584595	0.0493	NM_024051	chromosome 7 open reading frame 24
Ssc.6023.1.S1_at	0.584538	0.0405	NM_007238	peroxisomal membrane protein 4; 24kDa
Ssc.4648.2.S1_at	0.583487	0.0122	NM_015196	KIAA0922 protein
Ssc.1732.1.S1_at	0.581761	0.0008	NM_006407	ADP-ribosylation-like factor 6 interacting protein 5
Ssc.4426.1.S1_at	0.581495	0.0113	NM_005891	acetyl-Coenzyme A acetyltransferase 2
Ssc.8464.1.A1_at	0.580025	0.0253	NM_031442	transmembrane protein 47
Ssc.1170.1.A1_at	0.579808	0.0225	XM_378363	hypothetical LOC400047
Ssc.19654.1.S1_at	0.578745	0.0108	NM_004422	dishevelled; dsh homolog 2
Ssc.772.1.S1_at	0.576474	0.0445	NM_014316	calcium regulated heat stable protein 1; 24kDa
Ssc.181.1.S1_s_at	0.576353	0.0266	NM_001003806	TCR gamma alternate reading frame protein
Ssc.9221.2.A1_a_at	0.575774	0.0374	NM_021102	serine protease inhibitor; Kunitz type; 2
Ssc.26679.1.A1_at	0.575131	0.0218	NM_005095	zinc finger protein 262
Ssc.8355.1.A1_at	0.572955	0.0002	NM_018330	KIAA1598
Ssc.30702.1.S1_s_at	0.572857	0.0167	NM_014172	phosphohistidine phosphatase 1
Ssc.28915.1.S1_at	0.572771	0.0479	NM_018166	chromosome 1 open reading frame 78
Ssc.19686.1.S1_at	0.572046	0.0056	NM_001005746	calcium channel; voltage-dependent; beta 4 subunit
Ssc.25217.1.S1_a_at	0.569438	0.0293	NM_080430	selenoprotein M
Ssc.26437.1.A1_at	0.563865	0.0076	NM_031484	MARVEL domain containing 1
Ssc.6697.1.S1_at	0.561259	0.0157	NM_003107	SRY
Ssc.23488.1.S1_at	0.55503	0.0496	NM_000637	glutathione reductase
Ssc.283.1.S1_at	0.553305	0.0087	NM_003679	kynurenine 3-monooxygenase
Ssc.8577.1.A1_at	0.55074	0.0221	NM_152265	basic transcription factor 3-like 4
Ssc.2306.1.S1_at	0.550405	0.0367	NM_015987	heme binding protein 1
Ssc.8788.2.A1_at	0.549373	0.0351	NM_005540	inositol polyphosphate-5-phosphatase; 75kDa
Ssc.27102.1.A1_at	0.546965	0.0409	NM_022751	family with sequence similarity 59; member A
Ssc.8731.1.S1_at	0.543308	0.0109	NM_145261	homolog of yeast TIM14
Ssc.16038.1.S1_at	0.542243	0.0249	NM_002119	major histocompatibility complex; class II; DO alpha
Ssc.20283.1.S1_at	0.541089	0.0284	NM_016311	ATPase inhibitory factor 1
Ssc.15352.1.S1_at	0.539971	0.0479	NM_030802	CEBP-induced protein
Ssc.9013.1.S1_at	0.539198	0.0158	NM_001299	calponin 1; basic; smooth muscle
Ssc.5249.1.S1_at	0.538331	0.0284	NM_000190	hydroxymethylbilane synthase
Ssc.17408.1.S1_at	0.538258	0.0052	NM_004588	sodium channel; voltage-gated; type II; beta
Ssc.15358.1.S1_at	0.532074	0.0173	NM_201435	testis-specific protein TSP-NY
Ssc.18232.1.S1_at	0.532019	0.0122	NM_001007258	chromosome 21 open reading frame 18
Ssc.16186.1.S1_at	0.531844	0.0094	NM_000733	CD3E antigen; epsilon polypeptide
Ssc.8895.1.S1_at	0.531366	0.0171	NM_004568	serine
Ssc.23997.1.S1_at	0.531081	0.0431	NM_001843	contactin 1
Ssc.19823.3.S1_at	0.528748	0.0481	NM_002313	actin binding LIM protein 1
Ssc.20571.1.S1_a_at	0.527589	0.043	NM_213674	tropomyosin 2
Ssc.18894.1.S1_a_at	0.525781	0.0315	NM_206967	MGC17624 protein
Ssc.180.1.S1_at	0.52459	0.0354	XM_499277	similar to T-cell receptor gamma chain C region
Ssc.11038.1.A1_at	0.52449	0.0389	NM_006329	fibulin 5
Ssc.4076.1.S1_at	0.521357	0.0009	NM_015225	KIAA0367
Ssc.11427.1.A1_at	0.519144	0.0022	NM_018292	glutaminyl-tRNA synthase
Ssc.30970.1.S1_at	0.517295	0.0229	NM_014895	chromosome 6 open reading frame 84
Ssc.210.2.S1_a_at	0.51468	0.0391	NM_002124	major histocompatibility complex; class II; DR beta 1
Ssc.22406.1.A1_at	0.504693	0.0274	NM_198098	aquaporin 1
Ssc.22000.1.S1_at	0.504383	0.0362	NM_001757	carbonyl reductase 1
Ssc.5993.1.A1_at	0.503288	0.0118	NM_018291	hypothetical protein FLJ10986
Ssc.11630.1.S1_at	0.499479	0.0005	NM_004219	pituitary tumor-transforming 1
Ssc.19282.1.S1_at	0.497754	0.0094	NM_198530	transmembrane anchor protein 1
Ssc.16159.1.S1_at	0.496516	0.0116	NM_005063	stearoyl-CoA desaturase
Ssc.29054.3.S1_at	0.495776	0.0087	NM_002053	guanylate binding protein 1; interferon-inducible; 67kDa
Ssc.1683.1.S1_at	0.494848	0.0353	NM_152707	solute carrier family 25
Ssc.24069.1.S1_at	0.493955	0.0416	NM_194356	epimorphin
Ssc.210.1.S1_a_at	0.490995	0.0418	NM_002124	major histocompatibility complex; class II; DR beta 1
Ssc.9405.1.A1_at	0.490327	0.0036	NM_012266	DnaJ
Ssc.7204.2.S1_at	0.487674	0.0338	NM_005326	hydroxyacylglutathione hydrolase
Ssc.12941.2.S1_a_at	0.483453	0.0099	NM_032041	neurocalcin delta
Ssc.12941.3.S1_a_at	0.47797	0.0259	NM_032041	neurocalcin delta
Ssc.29749.1.A1_at	0.475089	0.0237	NM_004842	A kinase
Ssc.7117.1.A1_a_at	0.474945	0.0266	NM_024944	chondrolectin
Ssc.5634.1.A1_at	0.474469	0.042	NM_001001419	SMAD; mothers against DPP homolog 5
Ssc.30718.1.A1_at	0.471266	0.0433	NM_172057	potassium voltage-gated channel; subfamily H
Ssc.8356.1.A1_at	0.4691	0.0152	NM_005665	ecotropic viral integration site 5
Ssc.6714.1.A1_at	0.467808	0.026	NM_004508	isopentenyl-diphosphate delta isomerase
Ssc.13587.1.A1_at	0.465411	0.0094	NM_001149	ankyrin 3; node of Ranvier
Ssc.22086.1.A1_at	0.465364	0.001	NM_006986	melanoma antigen family D; 1
Ssc.1008.1.A1_at	0.464775	0.0209	NM_024090	ELOVL family member 6; elongation of long chain fatty acid
Ssc.21735.1.S1_s_at	0.460703	0.0218	NM_000272	nephronophthisis 1
Ssc.19658.1.S1_at	0.460288	0.0134	NM_020408	chromosome 6 open reading frame 149
Ssc.13460.1.A1_at	0.451765	0.0007	NM_014707	histone deacetylase 9
Ssc.8698.1.S1_at	0.449309	0.0114	NM_033664	cadherin 11; type 2; OB-cadherin
Ssc.19553.1.A1_at	0.440948	0.0104	NM_206862	transforming; acidic coiled-coil containing protein 2
Ssc.13611.1.A1_at	0.439167	0.0261	NM_152729	5-nucleotidase; cytosolic II-like 1
Ssc.22030.1.S1_at	0.438262	0.0033	NM_002985	chemokine
Ssc.18864.1.A1_at	0.433655	0.0224	NM_014055	carnitine deficiency-associated; expressed in ventricle 1
Ssc.17877.1.A1_at	0.431801	0.0318	NM_000901	nuclear receptor subfamily 3; group C; member 2
Ssc.8169.1.A1_at	0.429588	0.0325	NM_001584	chromosome 11 open reading frame 8
Ssc.14528.1.S1_at	0.427021	0.0096	NM_000666	aminoacylase 1
Ssc.19558.2.S1_a_at	0.422797	0.0279	NM_006110	CD2 antigen
Ssc.7923.1.A1_at	0.420577	0.0406	NM_003108	SRY
Ssc.10602.1.A1_at	0.417183	0.0362	NM_198391	fibronectin leucine rich transmembrane protein 3
Ssc.11601.1.A1_at	0.392402	0.0184	NM_001017920	similar to death-associated protein
Ssc.5721.3.S1_a_at	0.389038	0.04	NM_003504	CDC45 cell division cycle 45-like
Ssc.24021.1.S1_at	0.381976	0.0161	NM_022443	myeloid leukemia factor 1
Ssc.24746.1.A1_at	0.374048	0.0083	NM_018334	leucine rich repeat neuronal 3
Ssc.12120.1.A1_at	0.373683	0.035	NM_031488	l
Ssc.24382.2.S1_at	0.37161	0.0429	NM_030923	hypothetical protein DKFZp566N034
Ssc.9365.5.A1_at	0.358277	0.0176	NM_000612	insulin-like growth factor 2
Ssc.312.1.S1_at	0.350589	0.0355	NM_007009	zona pellucida binding protein
Ssc.18552.1.A1_at	0.334044	0.0006	NM_005514	major histocompatibility complex; class I; B
Ssc.3699.1.S1_at	0.331388	0.0081	NM_178140	PDZ domain containing 3
Ssc.1901.1.A1_at	0.327955	0.0081	NM_005159	actin; alpha; cardiac muscle
Ssc.22534.1.S1_at	0.324467	0.0283	NM_025074	Fraser syndrome 1
Ssc.16404.1.S1_at	0.310787	0.0032	NM_144626	hypothetical protein MGC17299
Ssc.16044.1.S1_at	0.308603	0.0495	NM_014471	serine protease inhibitor; Kazal type 4
Ssc.909.1.S1_at	0.301223	0.0412	NM_152381	cardiomyopathy associated 3
Ssc.18913.1.S1_at	0.233877	0.0282	NM_022438	mal; T-cell differentiation protein
Ssc.3937.1.S1_at	0.189608	0.0411	NM_007029	stathmin-like 2
Ssc.170.1.S1_at	0.168742	0.0253	NM_000045	arginase; liver
Ssc.8925.1.S1_at	0.163629	0.0138	NM_000517	hemoglobin; alpha 2
Ssc.7996.1.A1_at	0.130506	0.0434	NM_004378	cellular retinoic acid binding protein 1
Ssc.21870.2.S1_a_at	0.117371	0.0052	NM_001003938	hemoglobin mu chain
Ssc.23857.1.S1_at	0.0693233	0.0004	NM_000032	aminolevulinate; delta-; synthase 2
Ssc.1354.1.S1_at	0.0100628	0.0067	NM_016633	erythroid associated factor
Ssc.12431.1.A1_at	111.373	1.18e-05
Ssc.10449.1.S1_at	25.9509	0.0314
Ssc.17711.1.S1_at	14.2545	0.0144
Ssc.24634.1.A1_at	10.2167	0.0168
Ssc.5663.2.S1_at	9.26537	0.0224
Ssc.21343.1.S1_at	7.36212	0.0376
Ssc.17467.1.S1_at	7.09246	0.0323
Ssc.5364.1.S1_at	6.33934	0.008
Ssc.5022.1.A1_at	5.6106	0.0092
Ssc.3055.1.S1_at	5.10626	0.0331
Ssc.11009.1.A1_at	4.55638	0.0054
Ssc.21419.1.S1_at	4.28108	0.0475
Ssc.9255.1.A1_at	4.27225	0.0403
Ssc.12834.1.A1_at	4.08731	0.0465
Ssc.24842.1.A1_at	4.062	0.0422
Ssc.2697.1.S1_at	3.73576	7.16e-05
Ssc.24268.1.S1_at	3.7247	0.0037
Ssc.21096.1.S1_at	3.62509	0.0105
Ssc.8956.2.A1_at	3.33926	0.0204
Ssc.10837.1.A1_at	3.26829	0.0461
Ssc.10022.1.A1_at	3.0492	0.0026
Ssc.9625.1.A1_at	2.83938	0.0463
Ssc.1137.1.S1_at	2.77111	0.0109
Ssc.11319.1.A1_at	2.74761	0.0079
Ssc.22342.1.A1_s_at	2.74505	0.0073
Ssc.26345.3.S1_at	2.73921	0.0022
Ssc.30151.1.A1_at	2.68623	0.0111
Ssc.13241.1.A1_at	2.68251	0.0125
Ssc.30077.1.A1_at	2.67644	0.0062
Ssc.22124.1.S1_at	2.46564	0.0265
Ssc.13500.1.A1_at	2.4618	0.0096
Ssc.6247.1.A1_at	2.4485	0.018
Ssc.29569.1.A1_at	2.44399	0.0331
Ssc.1689.1.S1_at	2.41803	0.0385
Ssc.30458.1.A1_at	2.402	0.0337
Ssc.10023.1.A1_at	2.38693	0.0235
Ssc.31104.1.A1_at	2.36956	0.0051
Ssc.17761.1.S1_a_at	2.34686	0.024
Ssc.30508.1.A1_at	2.29973	0.0037
Ssc.21581.1.S1_at	2.28847	0.0002
Ssc.4870.1.S1_at	2.28794	0.0182
Ssc.24337.1.S1_at	2.26979	0.0201
Ssc.494.1.S1_at	2.24546	0.0365
Ssc.6463.1.A1_at	2.21863	0.0095
Ssc.29905.1.A1_at	2.19096	0.0313
Ssc.14365.1.A1_at	2.16428	0.0208
Ssc.20531.1.S1_at	2.15791	0.0058
Ssc.21856.1.S1_at	2.15135	0.0152
Ssc.28997.1.S1_at	2.12807	0.0042
Ssc.18072.1.A1_at	2.10764	0.0223
Ssc.27500.1.A1_at	2.06268	0.0333
Ssc.20753.1.S1_at	2.05968	0.0473
Ssc.21722.1.A1_at	2.04963	0.0029
Ssc.16932.1.S1_at	2.04475	0.0066
Ssc.22118.1.A1_at	2.03444	0.0471
Ssc.8839.1.A1_at	2.03222	0.0382
Ssc.26608.1.A1_at	2.02982	0.0046
Ssc.30800.1.A1_at	2.01847	0.0344
Ssc.18317.1.A1_at	2.01781	0.0397
Ssc.15493.1.S1_at	2.01515	0.0333
Ssc.21938.1.S1_at	1.94134	0.021
Ssc.3577.2.S1_at	1.93715	0.0111
Ssc.1207.1.S1_at	1.92921	0.0032
Ssc.1715.1.A1_at	1.92626	0.0498
Ssc.26243.1.S1_at	1.91644	0.0459
Ssc.29719.1.A1_at	1.88621	0.0155
Ssc.30184.1.A1_at	1.85936	0.0354
Ssc.24481.1.S1_at	1.82537	0.0282
Ssc.26044.1.S1_at	1.81239	0.0401
Ssc.8946.1.A1_at	1.80993	0.0426
Ssc.9543.2.S1_at	1.77734	0.0137
Ssc.27854.1.S1_at	1.77338	0.0195
Ssc.8443.1.A1_at	1.75228	0.0234
Ssc.31076.1.A1_at	1.74616	0.0292
Ssc.14204.3.S1_at	1.73946	0.0479
Ssc.3530.1.A1_at	1.72449	0.0022
Ssc.10194.1.A1_at	1.71656	0.0268
Ssc.16471.1.S1_at	1.70571	0.0231
Ssc.18176.1.S1_at	1.70161	0.0084
Ssc.20236.1.A1_at	1.69564	0.0438
Ssc.18521.1.A1_at	1.6881	0.0273
Ssc.11821.1.A1_at	1.67976	0.0498
Ssc.23743.1.S1_at	1.67794	0.0337
Ssc.7906.2.S1_at	1.63486	0.0116
Ssc.8506.1.A1_at	1.6341	0.0357
Ssc.22994.1.S1_at	1.63385	0.0285
Ssc.24043.1.S1_at	1.62944	0.0358
Ssc.7957.1.A1_at	1.62681	0.0375
Ssc.10612.1.A1_at	1.62508	0.0027
Ssc.20175.1.S1_at	1.60783	0.0265
Ssc.30926.1.A1_at	1.60579	0.0477
Ssc.1477.1.A1_at	1.59404	0.049
Ssc.13638.2.A1_a_at	1.57922	0.0214
Ssc.16616.1.S1_at	1.56479	0.0333
Ssc.21583.2.S1_at	1.55372	0.0347
Ssc.23297.1.S1_at	1.5388	0.0286
Ssc.15612.1.S1_at	1.53483	0.0456
Ssc.4773.1.A1_at	1.53054	0.0456
Ssc.7222.1.S1_at	1.52711	0.0127
Ssc.26086.1.S1_at	1.52095	0.0111
Ssc.21876.1.S1_at	1.51455	0.0422
Ssc.9191.1.A1_at	1.51142	0.0341
Ssc.5587.1.A1_at	1.49664	0.0224
Ssc.3821.1.A1_at	1.48432	0.0497
Ssc.4988.1.S1_at	1.47695	0.0487
Ssc.4349.1.A1_at	1.46948	0.0359
Ssc.29621.1.A1_at	1.45435	0.0441
Ssc.3895.1.A1_at	1.45181	0.0152
Ssc.2089.1.A1_at	1.42015	0.0349
Ssc.27015.1.A1_at	1.41479	0.0045
Ssc.19271.2.S1_at	1.41144	0.0393
Ssc.18224.1.S1_at	1.40608	0.0311
Ssc.5834.1.A1_at	1.40392	0.046
Ssc.28567.1.A1_at	1.38656	0.0321
Ssc.4181.1.S1_at	1.38037	0.0271
Ssc.4316.1.A1_at	1.37819	0.0444
Ssc.3837.2.S1_at	1.37624	0.0477
Ssc.21583.1.S1_at	1.36928	0.0081
Ssc.8305.1.A1_at	1.35002	0.0062
Ssc.21845.1.S1_at	1.34034	0.0081
Ssc.19581.1.S1_at	1.32176	0.0135
Ssc.5403.1.S1_at	1.31987	0.0462
Ssc.27319.1.S1_at	1.29729	0.0097
Ssc.13237.1.A1_at	1.29583	0.0169
Ssc.5117.2.S1_at	1.29339	0.0407
Ssc.9865.1.A1_at	1.27722	0.033
Ssc.30079.1.A1_at	1.26751	0.0324
Ssc.6757.1.A1_at	1.23053	0.0266
Ssc.19324.1.A1_at	1.2263	0.0472
Ssc.7179.1.A1_at	1.22336	0.027
Ssc.23077.1.A1_at	1.16632	0.0414
Ssc.7626.1.A1_at	1.14965	0.0088
Ssc.13111.1.A1_at	1.12985	0.0011
Ssc.23845.1.S1_at	0.888942	0.0302
Ssc.26669.1.A1_at	0.879096	0.0321
Ssc.9769.1.A1_at	0.87387	0.0044
Ssc.30633.1.S1_at	0.863929	0.0284
Ssc.21298.1.A1_at	0.860624	0.0307
Ssc.3918.1.S1_at	0.860069	0.0459
Ssc.4068.1.S1_at	0.852192	0.0097
Ssc.923.1.A1_at	0.845407	0.0232
Ssc.5449.1.S1_at	0.814517	0.027
Ssc.24810.1.A1_at	0.814222	0.0329
Ssc.8450.1.A1_at	0.808416	0.0443
Ssc.30463.1.A1_at	0.805517	0.0426
Ssc.30815.1.A1_at	0.799176	0.0314
Ssc.29941.1.A1_at	0.797392	0.0475
Ssc.30174.1.A1_at	0.797199	0.0383
Ssc.4130.1.S1_at	0.793717	0.0278
Ssc.5911.1.S1_at	0.79344	0.0222
Ssc.995.1.A1_at	0.785482	0.0054
Ssc.13485.1.A1_at	0.781574	0.0192
Ssc.13593.1.A1_at	0.780391	0.0481
Ssc.8266.1.A1_at	0.767445	0.0214
Ssc.10392.1.A1_at	0.76492	0.0078
Ssc.23510.1.A1_s_at	0.761267	0.0087
Ssc.4761.1.S1_at	0.758459	0.0101
Ssc.29581.1.A1_at	0.751779	0.0227
Ssc.23918.1.A1_at	0.747046	0.0154
Ssc.3039.1.S1_at	0.724043	0.045
Ssc.14003.2.S1_at	0.72245	0.038
Ssc.11316.1.A1_at	0.72008	0.0076
Ssc.30061.1.A1_at	0.715855	0.0182
Ssc.12809.4.S1_a_at	0.712156	0.0187
Ssc.3210.1.A1_at	0.703298	0.0246
Ssc.7292.1.S1_at	0.69233	0.0315
Ssc.13571.1.A1_at	0.68469	0.0327
Ssc.18705.1.A1_at	0.684046	0.0184
Ssc.29054.1.A1_at	0.684046	0.0263
Ssc.29728.1.A1_at	0.683459	0.0224
Ssc.30980.1.A1_at	0.682811	0.0199
Ssc.20770.1.S1_at	0.68198	0.0134
Ssc.24741.1.A1_at	0.673019	0.0402
Ssc.23856.1.A1_at	0.671527	0.0314
Ssc.15846.1.S1_a_at	0.67058	0.0377
Ssc.5954.2.S1_at	0.658559	0.0332
Ssc.18170.1.S1_at	0.658228	0.0229
Ssc.3481.2.S1_at	0.657265	0.0265
Ssc.7373.1.A1_at	0.657037	0.0112
Ssc.24882.1.S1_at	0.656133	0.0037
Ssc.25376.1.S1_at	0.652779	0.0374
Ssc.24896.1.A1_at	0.62671	0.0436
Ssc.11075.11.S1_x_at	0.622727	0.0008
Ssc.24295.1.A1_at	0.619225	0.003
Ssc.9434.1.A1_at	0.616621	0.0449
Ssc.23534.1.S1_at	0.615917	0.0056
Ssc.14083.1.A1_at	0.61155	0.0459
Ssc.5769.1.S1_at	0.611407	0.0113
Ssc.8889.1.A1_at	0.611347	0.034
Ssc.8619.1.A1_at	0.61022	0.0304
Ssc.13657.1.A1_at	0.603569	0.0263
Ssc.9725.1.A1_at	0.603135	0.0387
Ssc.23234.1.S1_at	0.601451	0.0457
Ssc.21326.1.S1_at	0.598141	0.002
Ssc.7067.1.A1_at	0.596277	0.0426
Ssc.8487.1.A1_at	0.592707	0.0338
Ssc.13434.1.A1_at	0.590951	0.0194
Ssc.4464.1.S1_at	0.590633	0.0205
Ssc.7836.1.A1_at	0.586808	0.0179
Ssc.22398.1.A1_at	0.58058	0.0209
Ssc.24466.1.A1_at	0.578275	0.0387
Ssc.17788.1.S1_at	0.578081	0.0083
Ssc.6418.1.S1_at	0.575885	0.0409
Ssc.8193.1.A1_at	0.575432	0.0157
Ssc.12009.1.A1_at	0.57438	0.0404
Ssc.30486.1.A1_at	0.55612	0.0358
Ssc.11220.2.A1_at	0.547205	0.009
Ssc.1169.1.A1_s_at	0.543788	0.0356
Ssc.11075.1.S1_a_at	0.540683	0.0004
Ssc.30734.1.S1_at	0.535299	0.0301
Ssc.9064.1.A1_at	0.532768	0.0426
Ssc.11075.3.S1_a_at	0.529051	0.029
Ssc.6901.3.A1_a_at	0.527231	0.002
Ssc.16966.1.S1_at	0.526965	0.0255
Ssc.17783.1.S1_at	0.526464	0.0344
Ssc.17424.1.S1_at	0.5245	0.0224
Ssc.30509.1.A1_at	0.513581	0.0188
Ssc.5870.2.A1_at	0.493398	0.0391
Ssc.15541.1.A1_at	0.491564	0.0286
Ssc.5870.3.S1_at	0.486263	0.0268
Ssc.11075.6.S1_x_at	0.478093	0.002
Ssc.3964.1.S1_at	0.465081	0.0019
Ssc.29795.1.A1_at	0.45397	0.0444
Ssc.26645.1.S1_at	0.45287	0.0195
Ssc.428.5.S1_at	0.445105	0.03
Ssc.8790.1.A1_at	0.442714	0.0429
Ssc.28074.1.A1_at	0.441318	0.0336
Ssc.8805.1.A1_at	0.439934	0.0139
Ssc.26904.1.A1_at	0.434986	0.0071
Ssc.28873.1.A1_at	0.433903	0.0469
Ssc.914.1.S1_at	0.427379	0.0164
Ssc.29226.1.S1_at	0.418379	0.0297
Ssc.22092.2.A1_at	0.418361	0.0263
Ssc.18208.1.S1_at	0.416824	0.0441
Ssc.18223.1.A1_at	0.404051	0.0431
Ssc.17992.1.S1_s_at	0.396011	0.0019
Ssc.2364.1.S1_at	0.388008	0.0358
Ssc.24029.1.A1_at	0.386474	0.0157
Ssc.9353.1.A1_at	0.377486	0.0248
Ssc.17988.1.S1_at	0.360448	0.033
Ssc.8057.1.A1_at	0.359559	0.0395
Ssc.428.22.S1_a_at	0.35716	0.03
Ssc.18656.1.A1_at	0.327677	0.0432
Ssc.9958.1.A1_at	0.250005	0.005
Ssc.428.10.S1_s_at	0.222339	0.0425
Ssc.13915.1.S1_at	0.212853	0.0462
Ssc.30225.1.A1_at	0.182746	0.0177
Ssc.28818.2.S1_a_at	0.167402	0.0252
Ssc.27624.1.S1_at	0.144461	0.0386
