# Supplementary material for: Understanding Haemophilus parasuis infection in porcine spleen through a transcriptomics approach
Source: BMC Genomics. 2009 Feb 5;10:64. doi: 10.1186/1471-2164-10-64 (PMC2660370; doi:10.1186/1471-2164-10-64)
Supplement: Additional file 3 — Unique genes with BLSATX identity but no annotation (row 7–72) and unique genes with no BLASTX identity (row 73–161) (p < 0.05, FC≥2). "FC", Fold change, gene expression level following infection compared to the control. "≥2" represents up regulation, "<1" represents down regulation. "p-value", significance level of differential expression for a particular gene. "Gene description", top informative BLASTX hit. [file 1471-2164-10-64-S3.xls]

## Sheet: Additional data file 3
Additional data file 3. Unique genes with BLSATX identity but no annotation (row 7-72) and unique genes with
no BLASTX identity (row 73-161) ( p<0.05,FC≥2). "FC", Fold change, gene expression level following infection
compared to the control. “≥2” represents up regulation, “<1” represents down regulation."p-value", significance level of
differential expression for a particular gene. "Gene discription", top informative BLASTX hit.
Probes	FC	p-value	GenBank ID	Gene discription
Ssc.1121.1.S1_at	8.13325	0.0386	NM_002612	pyruvate dehydrogenase kinase; isoenzyme 4
Ssc.15379.1.S1_at	8.01858	0.0134	NM_032564	diacylglycerol O-acyltransferase homolog 2
Ssc.26292.1.S1_at	6.09371	0.0004	NM_003512	histone 1; H2ac
Ssc.18174.1.A1_at	5.46759	0.007	NM_016096	HSPC038 protein
Ssc.5743.1.S1_a_at	5.13712	0.0005	NM_002115	hexokinase 3
Ssc.27738.1.S1_at	4.3019	0.0064	NM_015265	SATB family member 2
Ssc.4912.1.A1_at	4.27356	0.0003	NM_014683	unc-51-like kinase 2
Ssc.30967.1.A1_at	3.7043	0.0001	NM_031476	cysteine-rich secretory protein LCCL domain containing 2
Ssc.1126.1.A1_at	3.59003	0.0222	NM_006714	sphingomyelin phosphodiesterase; acid-like 3A
Ssc.5204.1.S1_at	3.43408	0.03	NM_001785	cytidine deaminase
Ssc.6853.1.A1_at	3.20357	0.0471	NM_016525	ubiquitin associated protein 1
Ssc.7331.1.S1_at	3.16634	0.0338	NM_024829	hypothetical protein FLJ22662
Ssc.773.2.S1_at	2.96168	0.0256	NM_080593	histone 1; H2bk
Ssc.27427.1.S1_a_at	2.95142	0.0473	NM_001013031	sortilin-related VPS10 domain containing receptor 1
Ssc.2354.1.S1_at	2.87644	0.0008	NM_014373	G protein-coupled receptor 160
Ssc.7297.1.S1_at	2.82807	0.0029	NM_000898	monoamine oxidase B
Ssc.23956.1.S1_at	2.80769	0.0322	XM_376269	FLJ43329 protein
Ssc.25441.2.S1_a_at	2.65886	0.0465	NM_018169	hypothetical protein FLJ10652
Ssc.9471.1.A1_at	2.56886	0.0394	XM_051862	hypothetical protein from EUROIMAGE 588495
Ssc.17005.1.A1_at	2.52618	0.0308	NM_183376	arrestin domain containing 4
Ssc.9726.1.A1_at	2.51613	0.0466	NM_018370	hypothetical protein FLJ11259
Ssc.12000.1.A1_at	2.48537	0.038	NM_052925	leukocyte receptor cluster
Ssc.29526.1.A1_at	2.43428	0.0477	NM_199190	c-Mpl binding protein
Ssc.26345.2.S1_at	2.39542	0.0459	NM_000129	coagulation factor XIII; A1 polypeptide
Ssc.998.1.A1_at	2.32941	0.0016	NM_052966	chromosome 1 open reading frame 24
Ssc.4270.1.A1_a_at	2.3283	0.0385	NM_032127	hypothetical protein DKFZp566M1046
Ssc.14474.1.S1_at	2.29052	0.0332	XM_497341	similar to submaxillary apomucin
Ssc.3080.1.A1_at	2.27625	0.0165	XM_291262	zinc finger protein 251
Ssc.7435.2.A1_at	2.21342	0.0167	NM_020474	UDP-N-acetyl-alpha-D-galactosamine:polypeptide N-acetylgal
Ssc.8974.1.S1_at	2.19226	0.0005	NM_001876	carnitine palmitoyltransferase 1A
Ssc.22221.1.S1_a_at	2.19042	0.0114	NM_000167	glycerol kinase
Ssc.18603.1.A1_at	2.18409	0.0035	NM_015714	putative lymphocyte G0G1 switch gene
Ssc.21294.1.S1_at	2.17275	0.0026	NM_024617	zinc finger; CCHC domain containing 6
Ssc.3410.2.S1_a_at	2.1723	0.0354	NM_006045	ATPase; Class II; type 9A
Ssc.1583.1.A1_at	2.13981	0.0088	NM_001624	absent in melanoma 1
Ssc.23549.1.A1_at	2.1242	0.0405	NM_018360	chromosome X open reading frame 15
Ssc.25892.1.S1_at	2.06113	0.0056	NM_017996	de-etiolated homolog 1
Ssc.1686.1.S1_at	2.04657	0.0327	NM_001760	cyclin D3
Ssc.24970.2.S1_at	2.03721	0.0229	NM_032839	disrupted in renal carcinoma 2
Ssc.30354.1.A1_at	2.00145	0.0234	NM_012115	CASP8 associated protein 2
Ssc.19282.1.S1_at	0.497754	0.0094	NM_198530	transmembrane anchor protein 1
Ssc.1683.1.S1_at	0.494848	0.0353	NM_152707	solute carrier family 25
Ssc.7204.2.S1_at	0.487674	0.0338	NM_005326	hydroxyacylglutathione hydrolase
Ssc.12941.3.S1_a_at	0.483453	0.0099	NM_032041	neurocalcin delta
Ssc.29749.1.A1_at	0.475089	0.0237	NM_004842	A kinase
Ssc.6714.1.A1_at	0.467808	0.026	NM_004508	isopentenyl-diphosphate delta isomerase
Ssc.22086.1.A1_at	0.465364	0.001	NM_006986	melanoma antigen family D; 1
Ssc.1008.1.A1_at	0.464775	0.0209	NM_024090	ELOVL family member 6; elongation of long chain fatty acid
Ssc.19658.1.S1_at	0.460288	0.0134	NM_020408	chromosome 6 open reading frame 149
Ssc.8698.1.S1_at	0.449309	0.0114	NM_033664	cadherin 11; type 2; OB-cadherin
Ssc.19553.1.A1_at	0.440948	0.0104	NM_206862	transforming; acidic coiled-coil containing protein 2
Ssc.13611.1.A1_at	0.439167	0.0261	NM_152729	5-nucleotidase; cytosolic II-like 1
Ssc.14528.1.S1_at	0.427021	0.0096	NM_000666	aminoacylase 1
Ssc.11601.1.A1_at	0.392402	0.0184	NM_001017920	similar to death-associated protein
Ssc.5721.3.S1_a_at	0.389038	0.04	NM_003504	CDC45 cell division cycle 45-like
Ssc.24746.1.A1_at	0.374048	0.0083	NM_018334	leucine rich repeat neuronal 3
Ssc.12120.1.A1_at	0.373683	0.035	NM_031488	l(3)mbt-like 2 (Drosophila)
Ssc.24382.2.S1_at	0.37161	0.0429	NM_030923	hypothetical protein DKFZp566N034
Ssc.312.1.S1_at	0.350589	0.0355	NM_007009	zona pellucida binding protein
Ssc.22534.1.S1_at	0.324467	0.0283	NM_025074	Fraser syndrome 1
Ssc.16404.1.S1_at	0.310787	0.0032	NM_144626	hypothetical protein MGC17299
Ssc.16044.1.S1_at	0.308603	0.0495	NM_014471	serine protease inhibitor; Kazal type 4
Ssc.909.1.S1_at	0.301223	0.0412	NM_152381	cardiomyopathy associated 3
Ssc.8925.1.S1_at	0.163629	0.0138	NM_000517	hemoglobin; alpha 2
Ssc.21870.2.S1_a_at	0.117371	0.0052	NM_001003938	hemoglobin mu chain
Ssc.23857.1.S1_at	0.0693233	0.0004	NM_000032	aminolevulinate; delta-; synthase 2
Ssc.12431.1.A1_at	111.373	1.18e-05
Ssc.10449.1.S1_at	25.9509	0.0314
Ssc.17711.1.S1_at	14.2545	0.0144
Ssc.24634.1.A1_at	10.2167	0.0168
Ssc.5663.2.S1_at	9.26537	0.0224
Ssc.21343.1.S1_at	7.36212	0.0376
Ssc.17467.1.S1_at	7.09246	0.0323
Ssc.5364.1.S1_at	6.33934	0.008
Ssc.3055.1.S1_at	5.10626	0.0331
Ssc.11009.1.A1_at	4.55638	0.0054
Ssc.21419.1.S1_at	4.28108	0.0475
Ssc.9255.1.A1_at	4.27225	0.0403
Ssc.12834.1.A1_at	4.08731	0.0465
Ssc.24842.1.A1_at	4.062	0.0422
Ssc.2697.1.S1_at	3.73576	7.16e-05
Ssc.24268.1.S1_at	3.7247	0.0037
Ssc.21096.1.S1_at	3.62509	0.0105
Ssc.8956.2.A1_at	3.33926	0.0204
Ssc.10837.1.A1_at	3.26829	0.0461
Ssc.10022.1.A1_at	3.0492	0.0026
Ssc.9625.1.A1_at	2.83938	0.0463
Ssc.1137.1.S1_at	2.77111	0.0109
Ssc.11319.1.A1_at	2.74761	0.0079
Ssc.22342.1.A1_s_at	2.74505	0.0073
Ssc.26345.3.S1_at	2.73921	0.0022
Ssc.30151.1.A1_at	2.68623	0.0111
Ssc.13241.1.A1_at	2.68251	0.0125
Ssc.30077.1.A1_at	2.67644	0.0062
Ssc.22124.1.S1_at	2.46564	0.0265
Ssc.13500.1.A1_at	2.4618	0.0096
Ssc.6247.1.A1_at	2.4485	0.018
Ssc.29569.1.A1_at	2.44399	0.0331
Ssc.1689.1.S1_at	2.41803	0.0385
Ssc.30458.1.A1_at	2.402	0.0337
Ssc.10023.1.A1_at	2.38693	0.0235
Ssc.31104.1.A1_at	2.36956	0.0051
Ssc.17761.1.S1_a_at	2.34686	0.024
Ssc.30508.1.A1_at	2.29973	0.0037
Ssc.21581.1.S1_at	2.28847	0.0002
Ssc.4870.1.S1_at	2.28794	0.0182
Ssc.24337.1.S1_at	2.26979	0.0201
Ssc.494.1.S1_at	2.24546	0.0365
Ssc.6463.1.A1_at	2.21863	0.0095
Ssc.29905.1.A1_at	2.19096	0.0313
Ssc.14365.1.A1_at	2.16428	0.0208
Ssc.20531.1.S1_at	2.15791	0.0058
Ssc.21856.1.S1_at	2.15135	0.0152
Ssc.28997.1.S1_at	2.12807	0.0042
Ssc.18072.1.A1_at	2.10764	0.0223
Ssc.27500.1.A1_at	2.06268	0.0333
Ssc.20753.1.S1_at	2.05968	0.0473
Ssc.21722.1.A1_at	2.04963	0.0029
Ssc.16932.1.S1_at	2.04475	0.0066
Ssc.22118.1.A1_at	2.03444	0.0471
Ssc.8839.1.A1_at	2.03222	0.0382
Ssc.26608.1.A1_at	2.02982	0.0046
Ssc.30800.1.A1_at	2.01847	0.0344
Ssc.18317.1.A1_at	2.01781	0.0397
Ssc.15493.1.S1_at	2.01515	0.0333
Ssc.15541.1.A1_at	0.491564	0.0286
Ssc.5870.3.S1_at	0.486263	0.0268
Ssc.11075.6.S1_x_at	0.478093	0.002
Ssc.3964.1.S1_at	0.465081	0.0019
Ssc.29795.1.A1_at	0.45397	0.0444
Ssc.26645.1.S1_at	0.45287	0.0195
Ssc.428.5.S1_at	0.445105	0.03
Ssc.8790.1.A1_at	0.442714	0.0429
Ssc.28074.1.A1_at	0.441318	0.0336
Ssc.8805.1.A1_at	0.439934	0.0139
Ssc.26904.1.A1_at	0.434986	0.0071
Ssc.28873.1.A1_at	0.433903	0.0469
Ssc.914.1.S1_at	0.427379	0.0164
Ssc.29226.1.S1_at	0.418379	0.0297
Ssc.22092.2.A1_at	0.418361	0.0263
Ssc.18208.1.S1_at	0.416824	0.0441
Ssc.18223.1.A1_at	0.404051	0.0431
Ssc.17992.1.S1_s_at	0.396011	0.0019
Ssc.2364.1.S1_at	0.388008	0.0358
Ssc.24029.1.A1_at	0.386474	0.0157
Ssc.9353.1.A1_at	0.377486	0.0248
Ssc.17988.1.S1_at	0.360448	0.033
Ssc.8057.1.A1_at	0.359559	0.0395
Ssc.18656.1.A1_at	0.327677	0.0432
Ssc.9958.1.A1_at	0.250005	0.005
Ssc.428.10.S1_s_at	0.222339	0.0425
Ssc.13915.1.S1_at	0.212853	0.0462
Ssc.30225.1.A1_at	0.182746	0.0177
Ssc.28818.2.S1_a_at	0.167402	0.0252
Ssc.27624.1.S1_at	0.144461	0.0386
