# Supplementary material for: Understanding Haemophilus parasuis infection in porcine spleen through a transcriptomics approach
Source: BMC Genomics. 2009 Feb 5;10:64. doi: 10.1186/1471-2164-10-64 (PMC2660370; doi:10.1186/1471-2164-10-64)
Supplement: Additional file 4 — Genes that distributed in the known pig QTL regions of Health Traits. All the genes listed here are from 931 transcripts that are significantly up/down-regulated following Haemophilus Parasuis infection. GenBank IDs represent annotated genes, and UniGenes represent genes with no annotation. 14 annotated genes with more than 2-fold changes are listed in bold. [file 1471-2164-10-64-S4.xls]

## Sheet: Additional data file 4
Additional data file 4. Genes that distributed in the known pig QTL regions of Health Traits. All the genes listed here are from 931 transcripts that are
significantly up/down-regulated following Haemophilus Parasuis infection. GenBank IDs represent annotated genes, and UniGenes represent genes with
no annotation.14 annotated genes with more than 2-fold changes are listed in bold.
QTL Symbols	Trait Names	Chromosome/QTL Center Location	GenBank ID or Pig UniGene	Gene Discription	References
WBC	White Blood Cell Counts	1/78 (cM)	NM_001624	absent in melanoma 1	Edfors-Lilja I et al., 1998
			NM_000666	aminoacylase 1
			NM_183376	arrestin domain containing 4
			NM_006045	ATPase; Class II; type 9A
			NM_199190	c-Mpl binding protein
			NM_006216	serpin peptidase inhibitor, clade E (nexin, plasminogen activator inhibitor type 1), member 2
			NM_003246	thrombospondin 1
			NM_007236	calcium binding protein P22
			NM_014895	Chromosome 6 open reading frame 84
			NM_018235	CNDP dipeptidase 2
			NM_001948	dUTP pyrophosphatase
			XM_373630	hypothetical protein LOC145842
			NM_003927	methyl-CpG binding domain protein 2
			NM_016359	nucleolar and spindle associated protein 1
			NM_016530	RAB8B; member RAS oncogene family
			NM_006788	ralA binding protein 1
			NM_002912	REV3-like; catalytic subunit of DNA polymerase zeta
			NM_003020	Secretory granule; neuroendocrine protein 1
			NM_001018108	small EDRK-rich factor 2
			NM_012434	solute carrier family 17
			NM_001636	solute carrier family 25
			NM_003104	sorbitol dehydrogenase
			NM_015905	tripartite motif-containing 24
			NM_213674	tropomyosin 2
			NM_014517	upstream binding protein 1
			NM_015289	vacuolar protein sorting 39
			NM_005095	zinc finger protein 262
			NM_003418	zinc finger protein 9
			Ssc.10612
			Ssc.11220
			Ssc.12834
			Ssc.20175
			Ssc.22092
			Ssc.30633
			Ssc.8305
ECF18R	Small Intestinal Escherichia Coli F18 Receptor	6/76 (cM)	NM_005195	CCAATenhancer binding protein	Meijerink E et al., 1997
			NM_052925	leukocyte receptor cluster
			NM_019088	hypothetical protein F23149_1
			NM_006663	protein phosphatase 1; regulatory
			NM_006801	KDEL
			NM_004069	adaptor-related protein complex 2; sigma 1 subunit
			NM_152359	carnitine palmitoyltransferase 1C
			NM_004409	dystrophia myotonica-protein kinase
			NM_003407	zinc finger protein 36; C3H type; homolog
			NM_203344	SERTA domain containing 3
			NM_006134	transmembrane protein 50B
			NM_017592	intersex-like
			NM_004458	acyl-CoA synthetase long-chain family member 4
			NM_021102	serine protease inhibitor; Kunitz type; 2
PRV	Resistance/Susceptibility To Pseudorabies	6/41.5 (cM)	NM_005143	haptoglobin	Reiner G et al., 2002
			NM_006324	craniofacial development protein 1
			NM_030581	WD repeat domain 59
			NM_018246	hypothetical protein FLJ10853
		9/139.4 (cM)	NM_181597	uridine phosphorylase 1	Reiner G et al., 2002
			NM_007009	zona pellucida binding protein
			NM_032960	mitogen-activated protein kinase-activated protein kinase
			Ssc.2217
SPONT	Spontenous Cell Proliferation	13/107 (cM)	NM_000628	interleukin 10 receptor; beta	Edfors-Lilja I et al., 1998
			NM_001007258	Chromosome 21 open reading frame 18
			NM_001757	carbonyl reductase 1
			NM_005111	crystallin; zeta
			NM_004414	Down syndrome critical region gene 1
IMM	Stress-Induced Alterations In Mitogen Induced IL-2 Activity	6/109 (cM)	NM_007107	signal sequence receptor; gamma	Edfors-Lilja I et al., 2000
		12/102 (cM)	NM_002616	period homolog 1	Edfors-Lilja I et al., 2000
			NM_004422	dishevelled; dsh homolog 2
			NM_016492	RAN guanine nucleotide release factor
			Ssc.16979
PWM	PWM Induced Cell Proliferation	4/75 (cM)	NM_005600	nitrilase 1	Edfors-Lilja I et al., 1998
			NM_052868	immunoglobulin superfamily; member 8
IMM	Stress-Induced Alteration In Number Of Neutrophils	8/60 (cM)	NM_005506	scavenger receptor class B; member 2	Edfors-Lilja I et al., 2000
